# Supplementary material for: Nutritional status modifies pregnane X receptor regulated transcriptome
Source: Sci Rep. 2019 Nov 13;9:16728. doi: 10.1038/s41598-019-53101-9 (PMC6853963; doi:10.1038/s41598-019-53101-9)
Supplement: Supplementary file 2 — Supplementary tables [file 41598_2019_53101_MOESM2_ESM.xlsx]

## Sheet: Supplementary table S1
Supplementary table S1. Genes upregulated after PCN treatment.
Genes regulated by PCN after fasting			Genes regulated by PCN after glucose			Genes regulated by PCN after fasting only			Genes regulated by PCN after glucose only			Genes regulated by PCN after both fasting and glucose
Symbol	ProbeID	fold change	Symbol	ProbeID	fold change	Symbol	ProbeID	fold change	Symbol	ProbeID	fold change	Symbol	ProbeID	fold change (fasting)	fold change (glucose)
Gsta1	2940592	11.5475	Gsta1	2940592	22.619	Ddit4	130634	3.11289	Ephx1	4280402	5.4591	Gsta1	2940592	11.5475	22.619
Cyp2b10	2100608	9.98589	Cyp2b10	2100608	16.6809	Dnajc12	1230441	2.54958	Cyp8b1	4900341	4.85518	Cyp2b10	2100608	9.98589	16.6809
Gsta2	3710465	7.82236	Gsta2	3710465	15.3395	Serpina3m	110435	2.35748	Ces3	670603	4.00265	Gsta2	3710465	7.82236	15.3395
Cyp2c55	2360427	6.54817	LOC433943	6860070	13.8101	Slc41a2	4050673	2.21625	Igfbp2	1230240	3.75168	Cyp2c55	2360427	6.54817	12.6135
Lcn2	4890626	5.26042	Cyp2c55	2360427	12.6135	Bmper	160097	2.19735	382044	4760672	3.49414	Lcn2	4890626	5.26042	1.74024
LOC433943	6860070	3.76285	Cyp2a5	1500180	10.4357	Wsb1	1230722	2.07137	Mknk2	2690195	3.45497	LOC433943	6860070	3.76285	13.8101
Akr1b7	7510554	3.3322	Gstm1	3850129	8.86244	Nrg4	1170156	2.03154	1600032L17Rik	1580441	3.34114	Akr1b7	7510554	3.3322	5.14191
Prtn3	1780068	3.31754	Gstm2	730025	8.64285	Sgk1	4900519	1.98669	Gadd45a	3890332	3.19835	Prtn3	1780068	3.31754	1.9484
Gstm3	2070746	3.14423	Cyp2c29	4730403	6.38916	Mt2	2190196	1.91386	Es1	6040397	3.14164	Gstm3	2070746	3.14423	4.6771
Ddit4	130634	3.11289	Cyp3a11	7320431	6.12536	Sult1d1	2680300	1.89372	Plec1	6960201	3.02068	Prg4	3370201	2.72622	1.70919
Prg4	3370201	2.72622	Ephx1	4280402	5.4591	Ctsc	1030368	1.87362	Gsto1	1010435	2.94344	D1Ertd471e	5340612	2.55386	1.62408
D1Ertd471e	5340612	2.55386	Cyp3a25	7570017	5.15284	Ppp1ca	1110025	1.84841	Papss2	4260148	2.93692	Ces6	3460551	2.46519	2.96461
Dnajc12	1230441	2.54958	Akr1b7	7510554	5.14191	Apcs	2320170	1.84074	Car3	1450242	2.92615	Cyp3a25	7570017	2.36674	5.15284
Ces6	3460551	2.46519	Gstm6	2940541	4.97493	Snx10	3450167	1.82927	Cyp2f2	6040689	2.91007	Prei4	7100608	2.31778	1.79584
Cyp3a25	7570017	2.36674	Cyp8b1	4900341	4.85518	Gas6	3290523	1.79801	Pnpla2	2900730	2.88536	Ugt1a12	6860414	2.24979	3.71737
Serpina3m	110435	2.35748	Gstm3	2070746	4.6771	Il13ra1	7510544	1.78342	Gpsn2	6620603	2.87369	Socs2	4210129	2.23173	2.00664
Prei4	7100608	2.31778	Ugt1a1	3450632	4.05432	Saa1	520070	1.77012	8430408G22Rik	5550161	2.84373	Gstm1	3850129	2.1779	8.86244
Ugt1a12	6860414	2.24979	Ces3	670603	4.00265	2810423A18Rik	20440	1.75024	Mupcdh	4200240	2.84002	Gstt3	2350324	2.13999	3.31263
Socs2	4210129	2.23173	Igfbp2	1230240	3.75168	Chac1	540300	1.74337	Hspd1	5670192	2.83741	Gsta4	360348	2.13936	2.53904
Slc41a2	4050673	2.21625	Ugt1a12	6860414	3.71737	Dnajb9	2850326	1.72348	Inmt	2360050	2.75045	Cyp3a13	1570164	2.11579	2.06167
Bmper	160097	2.19735	Hrg	6100300	3.49776	Cxcl1	3610082	1.718	4931406C07Rik	630576	2.73532	Ugt1a1	3450632	2.07645	4.05432
Gstm1	3850129	2.1779	382044	4760672	3.49414	Sepw1	7400392	1.71429	Slc9a3r1	6270296	2.71248	Cyp2b23	1410224	2.0755	3.16804
Gstt3	2350324	2.13999	Mknk2	2690195	3.45497	Nnmt	6560497	1.71173	Reep6	10364	2.70666	Alas1	5720180	2.0478	1.9158
Gsta4	360348	2.13936	Abcc3	4780040	3.3923	Saa4	7200392	1.71106	Sfrs5	2060435	2.70122	Gstm2	730025	1.99013	8.64285
Cyp3a13	1570164	2.11579	1600032L17Rik	1580441	3.34114	Mfsd2	2350368	1.70533	Cyp27a1	3440014	2.6999	Lbp	4200341	1.98599	1.90149
Ugt1a1	3450632	2.07645	Gstt3	2350324	3.31263	Fndc3b	7160364	1.70499	Plg	2030047	2.69043	Cyp3a11	7320431	1.95649	6.12536
Cyp2b23	1410224	2.0755	Slco1a4	1440037	3.21241	Cyp26a1	1990551	1.68712	2210023G05Rik	7100458	2.67114	BC048546	5360048	1.9527	2.56112
Wsb1	1230722	2.07137	Gadd45a	3890332	3.19835	Ctgf	4760224	1.68702	Cth	7040142	2.63875	Cyp2a5	840114	1.87457	10.4357
Alas1	5720180	2.0478	Cyp2b23	1410224	3.16804	LOC381398	1030735	1.67653	Aldh1a1	5810470	2.62105	Gstm6	2940541	1.85321	4.97493
Nrg4	1170156	2.03154	Es1	6040397	3.14164	Sh3yl1	830360	1.65753	Entpd5	1240731	2.60237	Upp2	2070372	1.85232	2.27092
Gstm2	730025	1.99013	Plec1	6960201	3.02068	Ptpla	3930156	1.65452	C2	4210470	2.58691	Hsd17b6	4060364	1.82656	2.93649
Sgk1	4900519	1.98669	Ces6	3460551	2.96461	LOC329575	2760519	1.65346	Rnf125	4050541	2.56558	Slco1a4	1440037	1.82366	3.21241
Lbp	4200341	1.98599	Gsto1	1010435	2.94344	Npm3-ps1	7210709	1.6387	Egr1	6620079	2.55794	LOC100044443	380075	1.80252	2.28809
Cyp3a11	7320431	1.95649	Papss2	4260148	2.93692	Wdr45l	1260341	1.63827	Cps1	70112	2.55236	Insig2	2680110	1.8009	2.13992
BC048546	5360048	1.9527	Hsd17b6	4060364	2.93649	Slc25a25	3440070	1.63039	Kdelr2	2230491	2.55109	Asgr2	4210059	1.79345	1.63147
Mt2	2190196	1.91386	Car3	1450242	2.92615	0610008F07Rik	4540673	1.62953	Es31	6220554	2.51697	Rarres1	1440121	1.77948	2.51808
Sult1d1	2680300	1.89372	Cyp2f2	6040689	2.91007	Cish	4200017	1.62581	Cyp2d22	2340608	2.51611	Ldhd	6250010	1.77896	1.95923
Cyp2a5	840114	1.87457	Pnpla2	2900730	2.88536	Tfrc	620110	1.62291	Gaa	2230068	2.50709	Plk3	3870487	1.7765	1.80299
Ctsc	1030368	1.87362	Gpsn2	6620603	2.87369	Gadd45g	4070142	1.62167	Tgfbr2	5960497	2.47328	Ugt1a10	2350730	1.70244	2.86259
Gstm6	2940541	1.85321	Ugt1a10	2350730	2.86259	Rapgef4	2450601	1.61956	Cyp2d26	2120035	2.45196	Cebpb	4230348	1.68948	2.59681
Upp2	2070372	1.85232	8430408G22Rik	5550161	2.84373	LOC100043257	460100	1.60977	Rab11b	3610193	2.44942	Eef2	1690070	1.66252	2.37526
Ppp1ca	1110025	1.84841	Mupcdh	4200240	2.84002	Ptp4a1	20079	1.60857	Adh1	4850521	2.42924	Cyp2c29	4730403	1.65972	6.38916
Apcs	2320170	1.84074	Hspd1	5670192	2.83741	Eif1a	2850487	1.59929	Slc22a18	4920136	2.41846	AW112037	2230504	1.65176	1.52996
Snx10	3450167	1.82927	Inmt	2360050	2.75045	Ccl9	7050538	1.59292	Cyp2c37	1240592	2.41819	Abcc3	4780040	1.64286	3.3923
Hsd17b6	4060364	1.82656	4931406C07Rik	630576	2.73532	Scara5	160377	1.58326	LOC100045542	6620082	2.41745	Fetub	4540725	1.63742	2.18563
Slco1a4	1440037	1.82366	Slc9a3r1	6270296	2.71248	2310008M10Rik	460474	1.58183	Oat	4560309	2.40757	Cpne8	6290528	1.62407	1.6306
LOC100044443	380075	1.80252	Reep6	10364	2.70666	Eef1b2	5050056	1.58139	Pcsk6	1780255	2.39982	Asl	1440746	1.62201	2.44713
Insig2	2680110	1.8009	Sfrs5	2060435	2.70122	Serpina10	7160204	1.57288	Hnrnpa2b1	4220468	2.38362	Sds	6270133	1.6168	2.2513
Gas6	3290523	1.79801	Cyp27a1	3440014	2.6999	Ttpa	7000431	1.56904	Slc6a9	5130687	2.37206	Hist1h1c	50079	1.59214	1.59574
Asgr2	4210059	1.79345	Plg	2030047	2.69043	Zfp809	6760575	1.56631	Cyp4a12a	6620707	2.36536	Hrg	6100300	1.58942	3.49776
Il13ra1	7510544	1.78342	2210023G05Rik	7100458	2.67114	4933407N01Rik	5290402	1.56342	Pik3ap1	770189	2.35796	LOC100041932	1260224	1.58369	1.61947
Rarres1	1440121	1.77948	Cth	7040142	2.63875	Fam134b	360373	1.56246	LOC100044204	3830048	2.34211	Afmid	7050735	1.58006	2.47649
Ldhd	6250010	1.77896	Aldh1a1	5810470	2.62105	Tmed3	2710445	1.56066	scl0004020.1_31	580274	2.33149	LOC234987	1400692	1.5744	1.62916
Plk3	3870487	1.7765	Entpd5	1240731	2.60237	Cd1d1	2490577	1.55813	Gstm4	2320228	2.31282	Tnfrsf1a	7160059	1.57333	1.50103
Saa1	520070	1.77012	Cebpb	4230348	2.59681	Tmem51	2750594	1.55631	March6	7210379	2.30972	Hspa8	2030593	1.56071	2.01771
2810423A18Rik	20440	1.75024	C2	4210470	2.58691	2410006H16Rik	2570735	1.55383	Cyp2c50	290437	2.3095	Cbr1	5080255	1.558	1.51407
Chac1	540300	1.74337	Rnf125	4050541	2.56558	Cryz	1240025	1.55272	Aplp2	270593	2.29611	Dynll1	990435	1.55108	1.70568
Dnajb9	2850326	1.72348	BC048546	5360048	2.56112	Hebp1	6510487	1.54923	Csnk1d	2490040	2.2914	Ugt1a6a	1170349	1.54728	1.81789
Cxcl1	3610082	1.718	Egr1	6620079	2.55794	Ift20	6180189	1.54367	Ly6e	4780184	2.27818	Pnpo	270754	1.53353	1.69085
Sepw1	7400392	1.71429	Cps1	70112	2.55236	H47	7100520	1.54034	Nucb1	5820341	2.27322	Mtch2	6280056	1.53281	2.44281
Nnmt	6560497	1.71173	Kdelr2	2230491	2.55109	LOC331507	3290300	1.53933	LOC100047353	2030358	2.25657	Hgd	4780402	1.53267	1.64456
Saa4	7200392	1.71106	Gsta4	360348	2.53904	Scye1	2810543	1.53788	Wbp2	1500300	2.25613	Nol5	6980722	1.51648	1.89926
Mfsd2	2350368	1.70533	Rarres1	1440121	2.51808	Abcg5	4290400	1.5336	Myadm	6940451	2.25035	Comt	4760259	1.50938	1.69007
Fndc3b	7160364	1.70499	Es31	6220554	2.51697	Scly	3390484	1.52927	Dcxr	3140274	2.23927	Ugt1a2	1740148	1.50598	1.79128
Ugt1a10	2350730	1.70244	Cyp2d22	2340608	2.51611	Arl6ip5	1070546	1.526	Adrm1	4010215	2.21565	Gdf15	650524	1.50297	1.81023
Cebpb	4230348	1.68948	Gaa	2230068	2.50709	rp9	6760017	1.52527	3110001P07Rik	7570022	2.21506	Erdr1	7610017	1.50219	1.64799
Cyp26a1	1990551	1.68712	Afmid	6040278	2.47649	LOC674706	580563	1.52441	4933407C03Rik	1710176	2.20898	Cpb2	6960731	1.50049	1.55705
Ctgf	4760224	1.68702	Tgfbr2	5960497	2.47328	OTTMUSG00000000971	5360370	1.51695	Rbm42	2190528	2.2072
LOC381398	1030735	1.67653	Cyp2d26	2120035	2.45196	Rnf114	3120259	1.50442	LOC100047651	5220440	2.2068
Eef2	1690070	1.66252	Rab11b	3610193	2.44942	Lgsn	1470554	1.50352	Coq10b	4830047	2.20669
Cyp2c29	4730403	1.65972	Asl	1440746	2.44713	Gm129	1940021	1.50344	Irs2	2100215	2.20571
Sh3yl1	830360	1.65753	Mtch2	1090577	2.44281	LOC382885	940678	1.5029	LOC381140	5900370	2.20201
Ptpla	3930156	1.65452	Adh1	4850521	2.42924				Slc35c1	6510402	2.1941
LOC329575	2760519	1.65346	Slc22a18	4920136	2.41846				LOC100042427	6940475	2.19408
AW112037	2230504	1.65176	Cyp2c37	1240592	2.41819				Hist1h3h	1230338	2.18746
Abcc3	4780040	1.64286	LOC100045542	6620082	2.41745				Nalp6	4480653	2.18394
Npm3-ps1	7210709	1.6387	Oat	4560309	2.40757				Hsp90ab1	2190047	2.1837
Wdr45l	1260341	1.63827	Pcsk6	1780255	2.39982				Med25	1170398	2.18194
Fetub	4540725	1.63742	Hnrnpa2b1	4220468	2.38362				Osgin1	430037	2.18035
Slc25a25	3440070	1.63039	Eef2	1690070	2.37526				Atp6v0a1	7550041	2.18019
0610008F07Rik	4540673	1.62953	Slc6a9	5130687	2.37206				Grn	2000246	2.17587
Cish	4200017	1.62581	Cyp4a12a	6620707	2.36536				Rbpms	4050121	2.1725
Cpne8	6290528	1.62407	Pik3ap1	770189	2.35796				Pcbp1	2470195	2.17224
Tfrc	620110	1.62291	LOC100044204	3830048	2.34211				Glg1	7320136	2.17142
Asl	1440746	1.62201	scl0004020.1_31	580274	2.33149				Krt18	990424	2.17099
Gadd45g	4070142	1.62167	Gstm4	2320228	2.31282				Slc25a39	2750753	2.16586
Rapgef4	2450601	1.61956	March6	7210379	2.30972				A630082K20Rik	7160132	2.16491
Sds	6270133	1.6168	Cyp2c50	290437	2.3095				EG622339	7200403	2.16166
LOC100043257	460100	1.60977	Aplp2	270593	2.29611				LOC100044948	110400	2.15478
Ptp4a1	20079	1.60857	Csnk1d	2490040	2.2914				Rnf10	510341	2.15463
Eif1a	2850487	1.59929	LOC100044443	380075	2.28809				Sulf2	7200739	2.14982
Ccl9	7050538	1.59292	Ly6e	4780184	2.27818				Scamp4	4570242	2.149
Hist1h1c	50079	1.59214	Nucb1	5820341	2.27322				Psmd1	4860180	2.14883
Hrg	6100300	1.58942	Upp2	6040400	2.27092				Furin	6960189	2.14771
LOC100041932	1260224	1.58369	LOC100047353	2030358	2.25657				Aes	5570497	2.14729
Scara5	160377	1.58326	Wbp2	1500300	2.25613				Pabpc4	4210369	2.14521
2310008M10Rik	460474	1.58183	Sds	4290259	2.2513				Hist2h3b	7330452	2.14348
Eef1b2	5050056	1.58139	Myadm	6940451	2.25035				Prkcsh	4070189	2.14209
Afmid	7050735	1.58006	Dcxr	3140274	2.23927				Cyp1a2	1050079	2.13891
LOC234987	1400692	1.5744	Adrm1	4010215	2.21565				Hist2h3c1	7330739	2.1371
Tnfrsf1a	7160059	1.57333	3110001P07Rik	7570022	2.21506				Pabpc1	5290403	2.13325
Serpina10	7160204	1.57288	4933407C03Rik	1710176	2.20898				H13	6130131	2.12263
Ttpa	7000431	1.56904	Rbm42	2190528	2.2072				Stat3	6660176	2.12209
Zfp809	6760575	1.56631	LOC100047651	5220440	2.2068				1110003O08Rik	1570554	2.10929
4933407N01Rik	5290402	1.56342	Coq10b	4830047	2.20669				Hapln4	50563	2.10851
Fam134b	360373	1.56246	Irs2	2100215	2.20571				Kng2	6270373	2.10776
Hspa8	2030593	1.56071	LOC381140	5900370	2.20201				Dnajc30	5260561	2.10506
Tmed3	2710445	1.56066	Slc35c1	6510402	2.1941				Ppp2r1a	3870735	2.10496
Cd1d1	2490577	1.55813	LOC100042427	6940475	2.19408				Nfix	270026	2.10359
Cbr1	5080255	1.558	Hist1h3h	1230338	2.18746				Fmo1	4640446	2.10108
Tmem51	2750594	1.55631	Fetub	4540725	2.18563				Pla2g12a	1510091	2.09786
2410006H16Rik	2570735	1.55383	Nalp6	4480653	2.18394				Gsta3	3780193	2.09637
Cryz	1240025	1.55272	Hsp90ab1	2190047	2.1837				1300007L22Rik	7610161	2.09539
Dynll1	990435	1.55108	Med25	1170398	2.18194				Uck2	7050370	2.09395
Hebp1	6510487	1.54923	Osgin1	430037	2.18035				AI481316	4490639	2.09354
Ugt1a6a	1170349	1.54728	Atp6v0a1	7550041	2.18019				Igfbp1	4250347	2.09231
Ift20	6180189	1.54367	Grn	2000246	2.17587				Upb1	4760092	2.08154
H47	7100520	1.54034	Rbpms	4050121	2.1725				AU018778	4390619	2.0809
LOC331507	3290300	1.53933	Pcbp1	2470195	2.17224				Sf3b4	7000750	2.07287
Scye1	2810543	1.53788	Glg1	7320136	2.17142				Capns1	7210561	2.07275
Abcg5	4290400	1.5336	Krt18	990424	2.17099				Setd1b	5090678	2.06021
Pnpo	270754	1.53353	Slc25a39	2750753	2.16586				Masp1	7510292	2.05823
Mtch2	6280056	1.53281	A630082K20Rik	7160132	2.16491				H6pd	6560703	2.05603
Hgd	4780402	1.53267	EG622339	7200403	2.16166				Srm	6760180	2.05602
Scly	3390484	1.52927	LOC100044948	110400	2.15478				Serpind1	5820176	2.05533
Arl6ip5	1070546	1.526	Rnf10	510341	2.15463				Gstp2	4920450	2.05301
rp9	6760017	1.52527	Sulf2	7200739	2.14982				Gorasp2	3420300	2.05296
LOC674706	580563	1.52441	Scamp4	4570242	2.149				Copa	5560433	2.04343
OTTMUSG00000000971	5360370	1.51695	Psmd1	4860180	2.14883				Cyb5r3	840309	2.04171
Nol5	6980722	1.51648	Furin	6960189	2.14771				Psme3	2940097	2.04116
Comt	4760259	1.50938	Aes	5570497	2.14729				Aldh5a1	2070243	2.03433
Ugt1a2	1740148	1.50598	Pabpc4	4210369	2.14521				Hdgf	1780608	2.03003
Rnf114	3120259	1.50442	Hist2h3b	7330452	2.14348				Cyp2c54	1660373	2.02907
Lgsn	1470554	1.50352	Prkcsh	4070189	2.14209				Tmem86b	6250184	2.02172
Gm129	1940021	1.50344	Insig2	2680110	2.13992				Vps37b	5820292	2.0199
Gdf15	650524	1.50297	Cyp1a2	1050079	2.13891				Fn1	1940743	2.01352
LOC382885	940678	1.5029	Hist2h3c1	7330739	2.1371				Slc25a42	540707	2.01326
Erdr1	7610017	1.50219	Pabpc1	5290403	2.13325				AW555464	7210274	2.01205
Cpb2	6960731	1.50049	H13	6130131	2.12263				Hip2	150128	2.01052
			Stat3	6660176	2.12209				Habp2	4590025	2.01038
			1110003O08Rik	1570554	2.10929				LOC100046120	1300747	2.00477
			Hapln4	50563	2.10851				Aldh4a1	5870754	2.00374
			Kng2	6270373	2.10776				Tcea3	3780300	1.99693
			Dnajc30	5260561	2.10506				Lgals3bp	160463	1.98299
			Ppp2r1a	3870735	2.10496				2900026A02Rik	20255	1.9826
			Nfix	270026	2.10359				LOC100048105	2260521	1.98255
			Fmo1	4640446	2.10108				Yipf3	4570687	1.98213
			Pla2g12a	1510091	2.09786				Hpd	2360528	1.98101
			Gsta3	3780193	2.09637				Ubg	4260445	1.97728
			1300007L22Rik	7610161	2.09539				Mela	3940129	1.97698
			Uck2	7050370	2.09395				Iqgap2	2060142	1.97593
			AI481316	4490639	2.09354				Cda	2350066	1.9746
			Igfbp1	4250347	2.09231				Gpi1	6370100	1.97387
			Upb1	4760092	2.08154				Cox10	4150196	1.97355
			AU018778	4390619	2.0809				Gapdh	5870154	1.97275
			Sf3b4	7000750	2.07287				Snrpb	1470209	1.97095
			Capns1	7210561	2.07275				Pigt	2600121	1.97081
			Cyp3a13	4250465	2.06167				Trim8	4060288	1.96914
			Setd1b	5090678	2.06021				Aldh1a7	3130288	1.96701
			Masp1	7510292	2.05823				Ugt1a5	6560095	1.96458
			H6pd	6560703	2.05603				Ddah1	2060592	1.96347
			Srm	6760180	2.05602				Hsf1	6510689	1.96232
			Serpind1	5820176	2.05533				Sh2b1	2940372	1.9581
			Gstp2	4920450	2.05301				LOC100047937	4890608	1.95664
			Gorasp2	3420300	2.05296				Abhd4	6370270	1.95645
			Copa	5560433	2.04343				Fto	7050364	1.95527
			Cyb5r3	840309	2.04171				Cyp2c44	4150025	1.95236
			Psme3	2940097	2.04116				Itih2	4540450	1.94925
			Aldh5a1	2070243	2.03433				EG434858	290307	1.94841
			Hdgf	1780608	2.03003				C4b	2350291	1.9457
			Cyp2c54	1660373	2.02907				Mrps18b	2140634	1.9429
			Tmem86b	6250184	2.02172				Serpina6	6660403	1.94014
			Vps37b	5820292	2.0199				Plxna1	6020520	1.93936
			Hspa8	2030593	2.01771				Shmt2	4040767	1.93933
			Fn1	1940743	2.01352				Mif	4040093	1.93804
			Slc25a42	540707	2.01326				LOC100047762	2070307	1.93584
			AW555464	7210274	2.01205				LOC100045680	1010632	1.93202
			Hip2	150128	2.01052				Grb7	780348	1.92972
			Habp2	4590025	2.01038				Psmb2	3800470	1.92878
			Socs2	4210129	2.00664				LOC100039571	7200097	1.92591
			LOC100046120	1300747	2.00477				Man2b1	4610711	1.92365
			Aldh4a1	5870754	2.00374				Ddx24	3890041	1.92023
			Tcea3	3780300	1.99693				Psmd7	290070	1.92018
			Lgals3bp	160463	1.98299				Rnf44	4250370	1.91647
			2900026A02Rik	20255	1.9826				B4galnt1	270711	1.91428
			LOC100048105	2260521	1.98255				Os9	3520632	1.91378
			Yipf3	4570687	1.98213				Pa2g4	4640411	1.91188
			Hpd	2360528	1.98101				Ube2k	2570747	1.91156
			Ubg	4260445	1.97728				Sqstm1	4560619	1.91048
			Mela	3940129	1.97698				LOC630729	6860369	1.90861
			Iqgap2	2060142	1.97593				Copz1	1430500	1.90684
			Cda	2350066	1.9746				0610007L01Rik	3520577	1.90501
			Gpi1	6370100	1.97387				Psmf1	7560129	1.90458
			Cox10	4150196	1.97355				Lrp10	7610050	1.90376
			Gapdh	5870154	1.97275				LOC381019	5090202	1.90151
			Snrpb	1470209	1.97095				LOC100045782	3450332	1.90038
			Pigt	2600121	1.97081				Acaa2	4010398	1.90024
			Trim8	4060288	1.96914				2810026P18Rik	380035	1.89747
			Aldh1a7	3130288	1.96701				LOC100044395	110408	1.89642
			Ugt1a5	6560095	1.96458				LOC333331	7200187	1.89575
			Ddah1	2060592	1.96347				Rnps1	2750356	1.89372
			Hsf1	6510689	1.96232				Tpm3	2690142	1.89318
			Ldhd	1430689	1.95923				Pelo	4850541	1.89233
			Sh2b1	2940372	1.9581				Cyp2d10	2690669	1.88994
			LOC100047937	4890608	1.95664				Nsfl1c	7610433	1.88926
			Abhd4	6370270	1.95645				LOC100046650	670026	1.88921
			Fto	7050364	1.95527				Eif4ebp3	6480082	1.88748
			Cyp2c44	4150025	1.95236				BC017647	20349	1.88549
			Itih2	4540450	1.94925				Dnajb6	3170717	1.88424
			EG434858	290307	1.94841				Rbm47	6270243	1.88294
			Prtn3	1780068	1.9484				Hamp2	7330482	1.88043
			C4b	2350291	1.9457				Mvp	6960035	1.87722
			Mrps18b	2140634	1.9429				EG666756	1110131	1.87531
			Serpina6	6660403	1.94014				Hspb6	4040386	1.87447
			Plxna1	6020520	1.93936				LOC100046770	3370711	1.87215
			Shmt2	4040767	1.93933				LOC381687	4230685	1.87179
			Mif	4040093	1.93804				Eif4ebp2	4390047	1.8713
			LOC100047762	2070307	1.93584				P2rx4	3120341	1.86654
			LOC100045680	1010632	1.93202				Pitpnm2	4050653	1.8644
			Grb7	780348	1.92972				Trfr2	5720356	1.86306
			Psmb2	3800470	1.92878				LOC100047427	3310672	1.85899
			LOC100039571	7200097	1.92591				Vps53	2260543	1.85484
			Man2b1	4610711	1.92365				Nsdhl	990338	1.85474
			Ddx24	3890041	1.92023				Eif3s8	110328	1.85413
			Psmd7	290070	1.92018				Gjb2	1230047	1.85159
			Rnf44	4250370	1.91647				LOC100048413	3710424	1.84946
			Alas1	5720180	1.9158				Slco1b2	1410035	1.84937
			B4galnt1	270711	1.91428				LOC100046457	3800600	1.84912
			Os9	3520632	1.91378				Gstp1	5290358	1.84782
			Pa2g4	4640411	1.91188				Smap2	1400523	1.84685
			Ube2k	2570747	1.91156				Eif5a	4230563	1.84655
			Sqstm1	4560619	1.91048				LOC100043796	6040487	1.84534
			LOC630729	6860369	1.90861				Bxdc2	5960152	1.84453
			Copz1	1430500	1.90684				Anpep	4150193	1.8445
			0610007L01Rik	3520577	1.90501				B020018G12Rik	5090204	1.84312
			Psmf1	7560129	1.90458				Fbxo21	460747	1.84311
			Lrp10	7610050	1.90376				Dynlrb1	4280523	1.84096
			LOC381019	5090202	1.90151				Abca3	2650204	1.84011
			Lbp	4200341	1.90149				Actb	2480577	1.83879
			LOC100045782	3450332	1.90038				Cyp4a12b	4150500	1.8386
			Acaa2	4010398	1.90024				F12	1090343	1.83658
			Nol5	6980722	1.89926				Slc39a4	2470086	1.83522
			2810026P18Rik	380035	1.89747				LOC100046746	3140669	1.83502
			LOC100044395	110408	1.89642				Ugt1a6b	3310138	1.83315
			LOC333331	7200187	1.89575				LOC380927	4040707	1.83303
			Rnps1	2750356	1.89372				LOC672474	2940544	1.83282
			Tpm3	2690142	1.89318				Eno1	610253	1.83231
			Pelo	4850541	1.89233				Efna1	2490053	1.82897
			Cyp2d10	2690669	1.88994				Apom	5910167	1.82846
			Nsfl1c	7610433	1.88926				Ppme1	10184	1.82549
			LOC100046650	670026	1.88921				Gnai2	4220753	1.82029
			Eif4ebp3	6480082	1.88748				Wbp11	5870059	1.82021
			BC017647	20349	1.88549				Icam1	1450095	1.81981
			Dnajb6	3170717	1.88424				Rnf4	2350187	1.81901
			Rbm47	6270243	1.88294				Ugt3a2	520358	1.81666
			Hamp2	7330482	1.88043				Lass2	7000343	1.81565
			Mvp	6960035	1.87722				Sqle	290168	1.81456
			EG666756	1110131	1.87531				Csad	6620053	1.81332
			Hspb6	4040386	1.87447				LOC383010	7150274	1.81281
			LOC100046770	3370711	1.87215				4833426J09Rik	5080450	1.81262
			LOC381687	4230685	1.87179				Tmem97	3400270	1.81235
			Eif4ebp2	4390047	1.8713				Dap	4260687	1.81088
			P2rx4	3120341	1.86654				Ethe1	5960435	1.81012
			Pitpnm2	4050653	1.8644				Ipmk	2750398	1.80938
			Trfr2	5720356	1.86306				Tpcn1	650609	1.80903
			LOC100047427	3310672	1.85899				Zfp36l1	5720202	1.80866
			Vps53	2260543	1.85484				EG433923	3830309	1.80842
			Nsdhl	990338	1.85474				LOC381968	1010273	1.80681
			Eif3s8	110328	1.85413				Lgmn	1690719	1.80632
			Gjb2	1230047	1.85159				Brd2	7610722	1.80629
			LOC100048413	3710424	1.84946				Adh5	1300040	1.80618
			Slco1b2	1410035	1.84937				Eif2ak1	4220711	1.80575
			LOC100046457	3800600	1.84912				Capzb	1300327	1.80507
			Gstp1	5290358	1.84782				Slc46a1	540475	1.80388
			Smap2	1400523	1.84685				LOC219145	1050047	1.80375
			Eif5a	4230563	1.84655				Hnrpa1	2360164	1.80372
			LOC100043796	6040487	1.84534				Bscl2	4590164	1.80253
			Bxdc2	5960152	1.84453				Nup210	1230703	1.80227
			Anpep	4150193	1.8445				LOC626309	4900138	1.80192
			B020018G12Rik	5090204	1.84312				LOC100046232	3840521	1.79954
			Fbxo21	460747	1.84311				Gys2	4220392	1.79342
			Dynlrb1	4280523	1.84096				Tbrg1	1450220	1.78657
			Abca3	2650204	1.84011				Supt6h	7160554	1.78613
			Actb	2480577	1.83879				Psmb7	2810128	1.78606
			Cyp4a12b	4150500	1.8386				Selenbp2	4920725	1.78579
			F12	1090343	1.83658				Pcbp2	4220670	1.78432
			Slc39a4	2470086	1.83522				2310044H10Rik	6270326	1.78328
			LOC100046746	3140669	1.83502				Abcc2	6130162	1.78291
			Ugt1a6b	3310138	1.83315				Rbbp7	6590445	1.78143
			LOC380927	4040707	1.83303				Kif21a	4290706	1.78083
			LOC672474	2940544	1.83282				Por	2070563	1.78035
			Eno1	610253	1.83231				Mocs1	60600	1.77811
			Efna1	2490053	1.82897				Eif3eip	630600	1.77608
			Apom	5910167	1.82846				Slc6a12	1070019	1.775
			Ppme1	10184	1.82549				Lims2	4040438	1.77463
			Gnai2	4220753	1.82029				Elovl1	1850128	1.77367
			Wbp11	5870059	1.82021				Tex261	6590091	1.77345
			Icam1	1450095	1.81981				Gna-rs1	3140543	1.77129
			Rnf4	2350187	1.81901				Mgrn1	4260196	1.77031
			Ugt1a6a	1170349	1.81789				Smn1	2750719	1.77
			Ugt3a2	520358	1.81666				Copz2	1440600	1.76855
			Lass2	7000343	1.81565				Dhcr24	6370681	1.76832
			Sqle	290168	1.81456				Acot7	730129	1.76757
			Csad	6620053	1.81332				Sema4a	4490554	1.76346
			LOC383010	7150274	1.81281				Nudc	2900291	1.76262
			4833426J09Rik	5080450	1.81262				Dedd2	4250204	1.76164
			Tmem97	3400270	1.81235				Gns	2070747	1.76141
			Dap	4260687	1.81088				Ube2l3	2140563	1.76109
			Gdf15	650524	1.81023				Ivd	5340228	1.76094
			Ethe1	5960435	1.81012				LOC627985	2450315	1.7609
			Ipmk	2750398	1.80938				Cdipt	1090154	1.76074
			Tpcn1	650609	1.80903				LOC100047707	3360156	1.7554
			Zfp36l1	5720202	1.80866				Zc3h14	4180044	1.75528
			EG433923	3830309	1.80842				Trim28	3310139	1.75513
			LOC381968	1010273	1.80681				Asns	1260164	1.75389
			Lgmn	1690719	1.80632				Ugt1a9	5560347	1.75374
			Brd2	7610722	1.80629				Gadd45b	3370377	1.75374
			Adh5	1300040	1.80618				Brp17	5550414	1.75222
			Eif2ak1	4220711	1.80575				Mark2	3610156	1.75097
			Capzb	1300327	1.80507				Cct3	4780154	1.75063
			Slc46a1	540475	1.80388				Gnl2	4890138	1.75029
			LOC219145	1050047	1.80375				Ugt2b34	4230358	1.74999
			Hnrpa1	2360164	1.80372				Ncstn	450647	1.74974
			Plk3	3870487	1.80299				Sidt2	4070019	1.74801
			Bscl2	4590164	1.80253				Tmem66	630725	1.74726
			Nup210	1230703	1.80227				Spg7	6020632	1.74695
			LOC626309	4900138	1.80192				2610204L23Rik	2570110	1.7467
			LOC100046232	3840521	1.79954				Hgfac	6560445	1.74583
			Prei4	1110538	1.79584				Syngr2	50274	1.74386
			Gys2	4220392	1.79342				Grina	2140753	1.74325
			Ugt1a2	1740148	1.79128				St5	2120195	1.74234
			Tbrg1	1450220	1.78657				Gnmt	770168	1.74158
			Supt6h	7160554	1.78613				Akr7a5	1980221	1.74029
			Psmb7	2810128	1.78606				Ifitm1	5960577	1.73879
			Selenbp2	4920725	1.78579				Ccdc86	7330424	1.7387
			Pcbp2	4220670	1.78432				Hbs1l	670164	1.73716
			2310044H10Rik	6270326	1.78328				Tmem55b	6550382	1.73694
			Abcc2	6130162	1.78291				Nmt1	360050	1.73685
			Rbbp7	6590445	1.78143				EG432721	1170132	1.73511
			Kif21a	4290706	1.78083				Dnajc5	580706	1.7339
			Por	2070563	1.78035				Fbxl11	2900521	1.73241
			Mocs1	60600	1.77811				Ctdsp2	2630369	1.73162
			Eif3eip	630600	1.77608				Preb	1070026	1.73014
			Slc6a12	1070019	1.775				Tpst1	2120463	1.73
			Lims2	4040438	1.77463				Crip2	2260471	1.72941
			Elovl1	1850128	1.77367				Smc1a	6940689	1.72909
			Tex261	6590091	1.77345				Slc25a1	6060577	1.72783
			Gna-rs1	3140543	1.77129				Atp6v0d1	6290673	1.72774
			Mgrn1	4260196	1.77031				Ccdc47	940431	1.727
			Smn1	2750719	1.77				C6	5690711	1.72659
			Copz2	1440600	1.76855				Map2k2	7400253	1.72631
			Dhcr24	6370681	1.76832				H2afy	6480433	1.72584
			Acot7	730129	1.76757				Cyp4f13	510669	1.72543
			Sema4a	4490554	1.76346				Tram1	5910431	1.72157
			Nudc	2900291	1.76262				Gpt1	520634	1.72123
			Dedd2	4250204	1.76164				Tesk1	4890402	1.7211
			Gns	2070747	1.76141				Gtpbp2	3850142	1.721
			Ube2l3	2140563	1.76109				LOC545866	1410131	1.72004
			Ivd	5340228	1.76094				Proz	6620369	1.7199
			LOC627985	2450315	1.7609				Tmbim6	6480142	1.71846
			Cdipt	1090154	1.76074				Psmc5	6370307	1.71823
			LOC100047707	3360156	1.7554				Rsc1a1	5570020	1.71652
			Zc3h14	4180044	1.75528				BC056474	1410332	1.71631
			Trim28	3310139	1.75513				1300013J15Rik	6520022	1.71612
			Asns	1260164	1.75389				LOC100048299	3360402	1.71558
			Ugt1a9	5560347	1.75374				2310007H09Rik	7200398	1.71448
			Gadd45b	3370377	1.75374				Pdia5	2900333	1.71363
			Brp17	5550414	1.75222				Xdh	5340577	1.71145
			Mark2	3610156	1.75097				Amy1	6400113	1.71041
			Cct3	4780154	1.75063				Eprs	1990347	1.7103
			Gnl2	4890138	1.75029				C920004C08Rik	4540477	1.71026
			Ugt2b34	4230358	1.74999				Tkt	6660240	1.71019
			Ncstn	450647	1.74974				Sord	5720014	1.70934
			Sidt2	4070019	1.74801				Aldh1l1	380754	1.70526
			Tmem66	630725	1.74726				Aco2	60619	1.70496
			Spg7	6020632	1.74695				Pglyrpl-pending	6580674	1.70469
			2610204L23Rik	2570110	1.7467				Ndst1	5560403	1.70421
			Hgfac	6560445	1.74583				Ppif	3610056	1.70408
			Syngr2	50274	1.74386				Mtus1	6040753	1.70246
			Grina	2140753	1.74325				Imp3	1440309	1.70171
			St5	2120195	1.74234				Flot2	2490739	1.70154
			Gnmt	770168	1.74158				Rnasek	4760482	1.69993
			Akr7a5	1980221	1.74029				Stim1	4570630	1.6988
			Lcn2	4890626	1.74024				Zfp259	3290091	1.6982
			Ifitm1	5960577	1.73879				Cldn2	1030402	1.69801
			Ccdc86	7330424	1.7387				Dom3z	7150170	1.69756
			Hbs1l	670164	1.73716				Ascc2	7150128	1.69712
			Tmem55b	6550382	1.73694				Slc10a6	780253	1.69572
			Nmt1	360050	1.73685				Usp2	6560328	1.69561
			EG432721	1170132	1.73511				2600005C20Rik	150646	1.69473
			Dnajc5	580706	1.7339				Farsb	6290719	1.69411
			Fbxl11	2900521	1.73241				Lmf1	20296	1.6933
			Ctdsp2	2630369	1.73162				Tm6sf2	4890743	1.69298
			Preb	1070026	1.73014				F7	6860274	1.69291
			Tpst1	2120463	1.73				Bag3	6660653	1.69288
			Crip2	2260471	1.72941				Cxxc1	380187	1.69185
			Smc1a	6940689	1.72909				Ifitm2	840349	1.691
			Slc25a1	6060577	1.72783				Sfrs4	5910424	1.69075
			Atp6v0d1	6290673	1.72774				Lgals9	5390131	1.69023
			Ccdc47	940431	1.727				LOC100044829	2140113	1.68969
			C6	5690711	1.72659				EG632248	3850008	1.68894
			Map2k2	7400253	1.72631				Abcg8	650438	1.68876
			H2afy	6480433	1.72584				Mtx1	4260754	1.68809
			Cyp4f13	510669	1.72543				4933427G23Rik	3520487	1.68803
			Tram1	5910431	1.72157				scl000292.1_12	4040369	1.68801
			Gpt1	520634	1.72123				Eif4ebp1	240615	1.68642
			Tesk1	4890402	1.7211				Egfr	5090372	1.68638
			Gtpbp2	3850142	1.721				Snrpa	1690039	1.6851
			LOC545866	1410131	1.72004				Gnas	2320189	1.6851
			Proz	6620369	1.7199				Pum1	7560131	1.68156
			Tmbim6	6480142	1.71846				Brd4	4050326	1.68153
			Psmc5	6370307	1.71823				Nploc4	4640020	1.68092
			Rsc1a1	5570020	1.71652				Pfkl	6650711	1.6804
			BC056474	1410332	1.71631				Pdlim1	7560673	1.68021
			1300013J15Rik	6520022	1.71612				Nol6	4920050	1.6792
			LOC100048299	3360402	1.71558				Pcgf5	4150682	1.6787
			2310007H09Rik	7200398	1.71448				Ypel3	4880537	1.67833
			Pdia5	2900333	1.71363				Banf1	3420255	1.67674
			Xdh	5340577	1.71145				Ceacam2	1570367	1.67643
			Amy1	6400113	1.71041				Idh3g	6420324	1.67508
			Eprs	1990347	1.7103				Uroc1	5960632	1.675
			C920004C08Rik	4540477	1.71026				Bat1a	5860402	1.67472
			Tkt	6660240	1.71019				Apba3	1400735	1.67252
			Sord	5720014	1.70934				Tmem41a	6940224	1.67175
			Prg4	940524	1.70919				2310004N11Rik	1980348	1.67062
			Dynll1	990435	1.70568				Vegfb	7550626	1.67031
			Aldh1l1	380754	1.70526				Bcap31	3610424	1.66936
			Aco2	60619	1.70496				Faah	770328	1.66934
			Pglyrpl-pending	6580674	1.70469				Lypla2	50224	1.668
			Ndst1	5560403	1.70421				Serbp1	380184	1.66721
			Ppif	3610056	1.70408				Pdzk1	610176	1.66563
			Mtus1	6040753	1.70246				LOC100046918	2510519	1.66539
			Imp3	1440309	1.70171				Xpnpep1	540048	1.66525
			Flot2	2490739	1.70154				Cltb	6520403	1.66518
			Rnasek	4760482	1.69993				Myom3	6400437	1.66419
			Stim1	4570630	1.6988				Slc38a4	5340386	1.66415
			Zfp259	3290091	1.6982				Dhrsx	3130139	1.66383
			Cldn2	1030402	1.69801				Sec14l4	1030167	1.66374
			Dom3z	7150170	1.69756				Ddx54	7610538	1.66301
			Ascc2	7150128	1.69712				Hnrnpk	2970408	1.6628
			Slc10a6	780253	1.69572				Nola1	150100	1.66242
			Usp2	6560328	1.69561				Oxa1l	3800026	1.66037
			2600005C20Rik	150646	1.69473				1110012O05Rik	2140450	1.65858
			Farsb	6290719	1.69411				Txnl4a	670348	1.65857
			Lmf1	20296	1.6933				Hdgfrp2	6620692	1.65783
			Tm6sf2	4890743	1.69298				Slc27a5	7400450	1.65735
			F7	6860274	1.69291				Zfp36	6220026	1.65595
			Bag3	6660653	1.69288				Rars	1430603	1.65563
			Cxxc1	380187	1.69185				1100001F19Rik	460068	1.65532
			Ifitm2	840349	1.691				Masp2	6520048	1.65392
			Pnpo	270754	1.69085				Golim4	4220079	1.65345
			Sfrs4	5910424	1.69075				Slco2a1	7040100	1.65198
			Lgals9	5390131	1.69023				Rrp1b	6420196	1.65194
			Comt	1240259	1.69007				Mlf2	5260639	1.65066
			LOC100044829	2140113	1.68969				Slc39a7	5290370	1.65039
			EG632248	3850008	1.68894				Dad1	7550678	1.65038
			Abcg8	650438	1.68876				Pip4k2c	60673	1.64981
			Mtx1	4260754	1.68809				Ubl7	10743	1.64844
			4933427G23Rik	3520487	1.68803				Snurf	3130246	1.64793
			scl000292.1_12	4040369	1.68801				2310022B05Rik	7380296	1.64715
			Eif4ebp1	240615	1.68642				Wdr68	1850152	1.6468
			Egfr	5090372	1.68638				Calr	650291	1.64645
			Snrpa	1690039	1.6851				Treh	3850639	1.646
			Gnas	2320189	1.6851				LOC100040961	4780333	1.64565
			Pum1	7560131	1.68156				Alg3	3830092	1.64548
			Brd4	4050326	1.68153				Lsr	7040544	1.64515
			Nploc4	4640020	1.68092				LOC665032	60497	1.64498
			Pfkl	6650711	1.6804				Pafah2	7650148	1.64385
			Pdlim1	7560673	1.68021				Statip1	4280255	1.64364
			Nol6	4920050	1.6792				Acss2	4570333	1.64354
			Pcgf5	4150682	1.6787				scl0004190.1_3	6660424	1.64298
			Ypel3	4880537	1.67833				Psmd11	4060608	1.64145
			Banf1	3420255	1.67674				Rpl38	5260288	1.63941
			Ceacam2	1570367	1.67643				Arf3	5570280	1.63864
			Idh3g	6420324	1.67508				Rpl28	1780736	1.63709
			Uroc1	5960632	1.675				Clmn	5910750	1.63701
			Bat1a	5860402	1.67472				Ppargc1b	6860138	1.63655
			Apba3	1400735	1.67252				Dhx15	4540131	1.63639
			Tmem41a	6940224	1.67175				EG277333	650347	1.63496
			2310004N11Rik	1980348	1.67062				Slc25a28	6590093	1.63391
			Vegfb	7550626	1.67031				A530050D06Rik	1470397	1.63364
			Bcap31	3610424	1.66936				Slc1a2	3940064	1.63323
			Faah	770328	1.66934				LOC100045967	3170397	1.63272
			Lypla2	50224	1.668				Ccbl1	2850746	1.632
			Serbp1	380184	1.66721				Morf4l1	4860086	1.63075
			Pdzk1	610176	1.66563				Nomo1	4480228	1.6298
			LOC100046918	2510519	1.66539				Aldoc	5550470	1.62836
			Xpnpep1	540048	1.66525				Clic4	3400491	1.62773
			Cltb	6520403	1.66518				Hgs	1440564	1.62757
			Myom3	6400437	1.66419				Gusb	6180678	1.62705
			Slc38a4	5340386	1.66415				Tmem176b	3450180	1.6269
			Dhrsx	3130139	1.66383				Tufm	6250605	1.62656
			Sec14l4	1030167	1.66374				2610003J06Rik	5270204	1.62367
			Ddx54	7610538	1.66301				Ppap2b	2000551	1.62316
			Hnrnpk	2970408	1.6628				Dmwd	630053	1.6219
			Nola1	150100	1.66242				LOC100045890	780040	1.62183
			Oxa1l	3800026	1.66037				LOC381046	3800066	1.62132
			1110012O05Rik	2140450	1.65858				Slc27a2	6450309	1.62121
			Txnl4a	670348	1.65857				Wipi1	1030523	1.62069
			Hdgfrp2	6620692	1.65783				2400003C14Rik	50170	1.62043
			Slc27a5	7400450	1.65735				Ldb1	4640452	1.61997
			Zfp36	6220026	1.65595				4932433F15Rik	1010215	1.61927
			Rars	1430603	1.65563				Mdh1	240593	1.61813
			1100001F19Rik	460068	1.65532				Olfr707	5960685	1.61762
			Masp2	6520048	1.65392				LOC675933	6620767	1.61738
			Golim4	4220079	1.65345				Tmem39a	1980379	1.61721
			Slco2a1	7040100	1.65198				Sult1a1	4070215	1.61649
			Rrp1b	6420196	1.65194				2810432D09Rik	1940368	1.61631
			Mlf2	5260639	1.65066				Mscp	2760475	1.61582
			Slc39a7	5290370	1.65039				LOC383712	2030246	1.61452
			Dad1	7550678	1.65038				Psmc1	6420072	1.61352
			Pip4k2c	60673	1.64981				Itm2b	2970286	1.61136
			Ubl7	10743	1.64844				Alg2	7100538	1.61084
			Erdr1	7610017	1.64799				Klhdc10	1710161	1.61061
			Snurf	3130246	1.64793				Plscr1	1340148	1.61059
			2310022B05Rik	7380296	1.64715				Slc4a4	3400554	1.61043
			Wdr68	1850152	1.6468				Mtss1	6900133	1.61023
			Calr	650291	1.64645				Prodh2	2140364	1.6098
			Treh	3850639	1.646				Cirh1a	4040343	1.60937
			LOC100040961	4780333	1.64565				Araf	6020474	1.60909
			Alg3	3830092	1.64548				Cuta	6980370	1.60903
			Lsr	7040544	1.64515				0610031J06Rik	3800215	1.60846
			LOC665032	60497	1.64498				Eif3s4	730139	1.6084
			Hgd	2760538	1.64456				LOC668573	2810600	1.60721
			Pafah2	7650148	1.64385				Slc25a37	2320553	1.60697
			Statip1	4280255	1.64364				Cpn1	2970750	1.60628
			Acss2	4570333	1.64354				Tmem53	6100392	1.60613
			scl0004190.1_3	6660424	1.64298				Psmc4	5050563	1.60408
			Psmd11	4060608	1.64145				LOC545208	4120519	1.60379
			Rpl38	5260288	1.63941				Ltf	6940037	1.60285
			Arf3	5570280	1.63864				Dnttip1	4920072	1.60276
			Rpl28	1780736	1.63709				Tfg	730167	1.60167
			Clmn	5910750	1.63701				LOC100048483	7100632	1.60134
			Ppargc1b	6860138	1.63655				Junb	3120014	1.59982
			Dhx15	4540131	1.63639				Zmpste24	1850349	1.59939
			EG277333	650347	1.63496				Ggcx	7550047	1.59898
			Slc25a28	6590093	1.63391				Mll1	2650672	1.59891
			A530050D06Rik	1470397	1.63364				Gabarapl1	5690301	1.59871
			Slc1a2	3940064	1.63323				Ergic1	2510348	1.59775
			LOC100045967	3170397	1.63272				Sbf1	510524	1.59737
			Ccbl1	2850746	1.632				Poldip3	580356	1.59705
			Asgr2	4210059	1.63147				Klf13	4540291	1.59692
			Morf4l1	4860086	1.63075				Nckap1	1660564	1.59666
			Cpne8	6290528	1.6306				Ankrd11	4610307	1.59626
			Nomo1	4480228	1.6298				Mbd1	1110338	1.59615
			LOC234987	1400692	1.62916				LOC667609	670195	1.59568
			Aldoc	5550470	1.62836				Ap1g1	7000133	1.59516
			Clic4	3400491	1.62773				Cd47	4060767	1.59481
			Hgs	1440564	1.62757				Tubb6	670360	1.5935
			Gusb	6180678	1.62705				Aars	2320767	1.59335
			Tmem176b	3450180	1.6269				Mast2	3140291	1.59281
			Tufm	6250605	1.62656				Ube2v1	730224	1.59139
			D1Ertd471e	5340612	1.62408				Nfkbia	150022	1.59133
			2610003J06Rik	5270204	1.62367				Strn4	1770008	1.59121
			Ppap2b	2000551	1.62316				Prpf19	3060390	1.59108
			Dmwd	630053	1.6219				Atp5g2	3290468	1.59101
			LOC100045890	780040	1.62183				Nfyc	4010601	1.59081
			LOC381046	3800066	1.62132				Tgm2	7000187	1.59052
			Slc27a2	6450309	1.62121				Syvn1	10674	1.59041
			Wipi1	1030523	1.62069				Fcgrt	7050047	1.5886
			2400003C14Rik	50170	1.62043				LOC245069	4730112	1.58815
			Ldb1	4640452	1.61997				Repin1	3450338	1.58783
			LOC100041932	1260224	1.61947				Foxn3	5130703	1.58769
			4932433F15Rik	1010215	1.61927				Pon1	4390398	1.58762
			Mdh1	240593	1.61813				Cd82	1510739	1.58732
			Olfr707	5960685	1.61762				2310007G05Rik	6900598	1.58656
			LOC675933	6620767	1.61738				Rpl29	3060687	1.58518
			Tmem39a	1980379	1.61721				Atg2a	2030152	1.58443
			Sult1a1	4070215	1.61649				Eif3b	1850685	1.58436
			2810432D09Rik	1940368	1.61631				Plod3	2470243	1.58415
			Mscp	2760475	1.61582				Noc2l	2600132	1.58246
			LOC383712	2030246	1.61452				Tagln2	6370204	1.58223
			Psmc1	6420072	1.61352				Trpc4ap	1450246	1.58187
			Itm2b	2970286	1.61136				Ell	2190445	1.58176
			Alg2	7100538	1.61084				Gamt	290044	1.58092
			Klhdc10	1710161	1.61061				LOC100045312	430471	1.58038
			Plscr1	1340148	1.61059				4933426M11Rik	150474	1.58034
			Slc4a4	3400554	1.61043				Dym	4010037	1.58034
			Mtss1	6900133	1.61023				Aldoa	1690537	1.57932
			Prodh2	2140364	1.6098				Psmd4	1440750	1.57924
			Cirh1a	4040343	1.60937				2310011G17Rik	780482	1.57905
			Araf	6020474	1.60909				Pcca	2000192	1.57831
			Cuta	6980370	1.60903				2410018C17Rik	6280630	1.57707
			0610031J06Rik	3800215	1.60846				3110001O07Rik	6220204	1.57699
			Eif3s4	730139	1.6084				Gng12	3440243	1.57672
			LOC668573	2810600	1.60721				Irf2bp2	4730164	1.57666
			Slc25a37	2320553	1.60697				Keap1	3780731	1.5756
			Cpn1	2970750	1.60628				Psen1	3390075	1.5731
			Tmem53	6100392	1.60613				Zfp533	130730	1.572
			Psmc4	5050563	1.60408				Ccbl2	4280022	1.57182
			LOC545208	4120519	1.60379				Tgif1	4850682	1.57144
			Ltf	6940037	1.60285				Dcakd	60670	1.57134
			Dnttip1	4920072	1.60276				LOC382061	6660044	1.57129
			Tfg	730167	1.60167				G3bp2	4230681	1.5702
			LOC100048483	7100632	1.60134				Nags	2100093	1.57013
			Junb	3120014	1.59982				Ppm1g	3370546	1.56997
			Zmpste24	1850349	1.59939				Bat3	5910102	1.56976
			Ggcx	7550047	1.59898				Suclg1	1240414	1.56946
			Mll1	2650672	1.59891				Tex264	240594	1.56922
			Gabarapl1	5690301	1.59871				Prpf8	5910202	1.56912
			Ergic1	2510348	1.59775				Rnf185	5820242	1.56902
			Sbf1	510524	1.59737				Spna2	7000056	1.56894
			Poldip3	580356	1.59705				Zwint	4180220	1.56873
			Klf13	4540291	1.59692				Slc25a10	4830692	1.56786
			Nckap1	1660564	1.59666				Cp	6250494	1.56769
			Ankrd11	4610307	1.59626				Slc12a3	5560541	1.56701
			Mbd1	1110338	1.59615				Tm9sf4	6560255	1.56651
			Hist1h1c	50079	1.59574				LOC433955	1710128	1.56649
			LOC667609	670195	1.59568				LOC100045887	4200497	1.56625
			Ap1g1	7000133	1.59516				Cmtm8	7330070	1.56595
			Cd47	4060767	1.59481				Cd74	6770195	1.56493
			Tubb6	670360	1.5935				Rabggtb	4880040	1.56429
			Aars	2320767	1.59335				Spg21	7570008	1.56384
			Mast2	3140291	1.59281				Rnf26	1230138	1.56275
			Ube2v1	730224	1.59139				Ahcy	6110551	1.56258
			Nfkbia	150022	1.59133				Trappc1	4280482	1.56124
			Strn4	1770008	1.59121				Ndufa10	770221	1.56084
			Prpf19	3060390	1.59108				LOC269859	4220551	1.56067
			Atp5g2	3290468	1.59101				Vcp	3460239	1.56066
			Nfyc	4010601	1.59081				Tfpi	5960187	1.56054
			Tgm2	7000187	1.59052				Tnrc6a	540239	1.5602
			Syvn1	10674	1.59041				Il17rc	780711	1.55947
			Fcgrt	7050047	1.5886				Casc3	4730332	1.55937
			LOC245069	4730112	1.58815				Rnf167	5720300	1.55904
			Repin1	3450338	1.58783				Pef1	7050382	1.55877
			Foxn3	5130703	1.58769				Usp47	7380326	1.55794
			Pon1	4390398	1.58762				Pyroxd1	4180524	1.55755
			Cd82	1510739	1.58732				Trim26	6980435	1.55747
			2310007G05Rik	6900598	1.58656				Npal1	2750167	1.55685
			Rpl29	3060687	1.58518				Col18a1	3450066	1.55611
			Atg2a	2030152	1.58443				Man2c1	4730148	1.55608
			Eif3b	1850685	1.58436				Ifitm3	3840292	1.55606
			Plod3	2470243	1.58415				LOC666559	2060382	1.55528
			Noc2l	2600132	1.58246				Rnase4	5550369	1.55433
			Tagln2	6370204	1.58223				3110049J23Rik	5090594	1.55275
			Trpc4ap	1450246	1.58187				Stap2	4590019	1.55211
			Ell	2190445	1.58176				1700027M01Rik	780121	1.55186
			Gamt	290044	1.58092				Serpinf2	5290669	1.54901
			LOC100045312	430471	1.58038				Tmem33	990537	1.54896
			4933426M11Rik	150474	1.58034				LOC385461	6960110	1.54833
			Dym	4010037	1.58034				Dhcr7	4280112	1.54777
			Aldoa	1690537	1.57932				Mgea6	2060162	1.54775
			Psmd4	1440750	1.57924				Mafg	4760288	1.54682
			2310011G17Rik	780482	1.57905				C130032J12Rik	1580209	1.54658
			Pcca	2000192	1.57831				Ddx27	5080487	1.54649
			2410018C17Rik	6280630	1.57707				Luc7l2	6200309	1.54627
			3110001O07Rik	6220204	1.57699				Nr1h2	5700142	1.54625
			Gng12	3440243	1.57672				Fbxo31	2190349	1.54567
			Irf2bp2	4730164	1.57666				Igf1	4490176	1.54495
			Keap1	3780731	1.5756				2410025L10Rik	4670689	1.54464
			Psen1	3390075	1.5731				Tmco4	2490465	1.54454
			Zfp533	130730	1.572				Fah	5860348	1.54428
			Ccbl2	4280022	1.57182				Ttyh2	7400301	1.54313
			Tgif1	4850682	1.57144				Stk11	7040097	1.54271
			Dcakd	60670	1.57134				Nfic	5860026	1.54251
			LOC382061	6660044	1.57129				Sec16b	4050601	1.54203
			G3bp2	4230681	1.5702				Ipo4	6770082	1.54173
			Nags	2100093	1.57013				Cops8	610762	1.54141
			Ppm1g	3370546	1.56997				Tcn2	5310133	1.54138
			Bat3	5910102	1.56976				Rgs16	3890528	1.5405
			Suclg1	1240414	1.56946				Zdhhc9	3450427	1.54018
			Tex264	240594	1.56922				Kctd20	3830164	1.53954
			Prpf8	5910202	1.56912				Letm1	6620152	1.53942
			Rnf185	5820242	1.56902				Med24	610040	1.53696
			Spna2	7000056	1.56894				Ilk	2510520	1.53621
			Zwint	4180220	1.56873				Rfx1	7610612	1.53563
			Slc25a10	4830692	1.56786				Sart3	1660661	1.53531
			Cp	6250494	1.56769				Rbpms2	60470	1.53522
			Slc12a3	5560541	1.56701				Hnrnpf	7160762	1.53483
			Tm9sf4	6560255	1.56651				Ddx47	130717	1.53449
			LOC433955	1710128	1.56649				LOC100042773	4590504	1.53433
			LOC100045887	4200497	1.56625				Luc7l	4780445	1.53409
			Cmtm8	7330070	1.56595				Aup1	1940520	1.53404
			Cd74	6770195	1.56493				Zyx	4050400	1.53403
			Rabggtb	4880040	1.56429				BC048644	6620372	1.53352
			Spg21	7570008	1.56384				Itfg3	4260022	1.53348
			Rnf26	1230138	1.56275				Cyp2d9	2650753	1.53331
			Ahcy	6110551	1.56258				Rtn3	3610050	1.53099
			Trappc1	4280482	1.56124				LOC100045983	940706	1.53097
			Ndufa10	770221	1.56084				Galm	5720022	1.53028
			LOC269859	4220551	1.56067				Tcf25	1770519	1.52952
			Vcp	3460239	1.56066				Ang	5360537	1.52923
			Tfpi	5960187	1.56054				Reps1	360528	1.52766
			Tnrc6a	540239	1.5602				Nedd4l	3800608	1.52682
			Il17rc	780711	1.55947				Xylb	670079	1.52664
			Casc3	4730332	1.55937				Phactr4	4040019	1.52651
			Rnf167	5720300	1.55904				Mrap	5870487	1.52607
			Pef1	7050382	1.55877				9030619K07Rik	4900678	1.52607
			Usp47	7380326	1.55794				Rai16	3370537	1.52595
			Pyroxd1	4180524	1.55755				Ide	1510477	1.52551
			Trim26	6980435	1.55747				Taf15	3830364	1.52516
			Cpb2	6960731	1.55705				Dm15	4290066	1.52514
			Npal1	2750167	1.55685				D11Wsu99e	2230575	1.52481
			Col18a1	3450066	1.55611				EG13909	620561	1.52453
			Man2c1	4730148	1.55608				Psap	5560470	1.52449
			Ifitm3	3840292	1.55606				Arl8a	1110382	1.52412
			LOC666559	2060382	1.55528				scl0003399.1_126	1070092	1.52367
			Rnase4	5550369	1.55433				2310005L22Rik	6350192	1.5236
			3110049J23Rik	5090594	1.55275				C77080	7150575	1.52228
			Stap2	4590019	1.55211				Pml	2650326	1.52183
			1700027M01Rik	780121	1.55186				Atp5d	4490079	1.52156
			Serpinf2	5290669	1.54901				Cog8	6510296	1.52138
			Tmem33	990537	1.54896				Nipbl	2260519	1.52124
			LOC385461	6960110	1.54833				Tmed4	6200360	1.52103
			Dhcr7	4280112	1.54777				Exosc8	4670451	1.52029
			Mgea6	2060162	1.54775				Tbl2	6380500	1.52016
			Mafg	4760288	1.54682				Cdk2ap2	4180270	1.51983
			C130032J12Rik	1580209	1.54658				Nqo2	270187	1.51981
			Ddx27	5080487	1.54649				Tsc2	2760711	1.51897
			Luc7l2	6200309	1.54627				Eps8l2	4180132	1.51856
			Nr1h2	5700142	1.54625				Prrc1	3370398	1.51822
			Fbxo31	2190349	1.54567				Gpld1	6420368	1.51821
			Igf1	4490176	1.54495				Drg2	6330278	1.51739
			2410025L10Rik	4670689	1.54464				Mknk1	7330241	1.51718
			Tmco4	2490465	1.54454				Ubap2	6980639	1.51685
			Fah	5860348	1.54428				Isca1	5080156	1.51683
			Ttyh2	7400301	1.54313				LOC383308	4780286	1.51682
			Stk11	7040097	1.54271				Elp2	3850228	1.51678
			Nfic	5860026	1.54251				Gna13	2490201	1.51566
			Sec16b	4050601	1.54203				Fads1	610274	1.51541
			Ipo4	6770082	1.54173				Dars	6200121	1.51525
			Cops8	610762	1.54141				Acy3	6290537	1.51499
			Tcn2	5310133	1.54138				1300014I06Rik	4880132	1.51479
			Rgs16	3890528	1.5405				Sema4g	5810253	1.51455
			Zdhhc9	3450427	1.54018				Fkbp8	6650356	1.51436
			Kctd20	3830164	1.53954				Zfp496	4850129	1.51388
			Letm1	6620152	1.53942				Setd6	6840598	1.51345
			Med24	610040	1.53696				Stxbp2	1070152	1.5133
			Ilk	2510520	1.53621				Sbk	60639	1.51291
			Rfx1	7610612	1.53563				Eif3g	4220433	1.51201
			Sart3	1660661	1.53531				Creg1	5130008	1.5118
			Rbpms2	60470	1.53522				Slc6a6	770288	1.51161
			Hnrnpf	7160762	1.53483				Dact2	2340047	1.51138
			Ddx47	130717	1.53449				Adssl1	3190689	1.51137
			LOC100042773	4590504	1.53433				Hba-a1	2000398	1.51112
			Luc7l	4780445	1.53409				D15Mgi27	2810088	1.5111
			Aup1	1940520	1.53404				Myo18a	3450148	1.51103
			Zyx	4050400	1.53403				Tbc1d15	240343	1.51082
			BC048644	6620372	1.53352				Lcat	4810072	1.51046
			Itfg3	4260022	1.53348				Cox18	6400253	1.50978
			Cyp2d9	2650753	1.53331				LOC631302	6280717	1.5097
			Rtn3	3610050	1.53099				Maob	3310309	1.50957
			LOC100045983	940706	1.53097				Rdh11	5670224	1.50916
			Galm	5720022	1.53028				EG633692	3370400	1.50874
			AW112037	2230504	1.52996				Fam120a	3130142	1.50868
			Tcf25	1770519	1.52952				C1qbp	2510451	1.50727
			Ang	5360537	1.52923				Clptm1	2810114	1.50697
			Reps1	360528	1.52766				Ugt2b36	4040397	1.50626
			Nedd4l	3800608	1.52682				Fam20a	4810228	1.50625
			Xylb	670079	1.52664				LOC271490	990279	1.50623
			Phactr4	4040019	1.52651				Pusl1	7200750	1.50546
			Mrap	5870487	1.52607				Atf4	2480692	1.50521
			9030619K07Rik	4900678	1.52607				Tgfbrap1	6620494	1.50427
			Rai16	3370537	1.52595				Bre	4920368	1.5042
			Ide	1510477	1.52551				Lpcat3	7510619	1.50404
			Taf15	3830364	1.52516				Atp2a2	940730	1.50398
			Dm15	4290066	1.52514				Adss	2750091	1.5039
			D11Wsu99e	2230575	1.52481				Kng1	4220301	1.50352
			EG13909	620561	1.52453				Gsk3b	3830246	1.50333
			Psap	5560470	1.52449				Mapk6	990110	1.50273
			Arl8a	1110382	1.52412				Zfp574	5360743	1.50227
			scl0003399.1_126	1070092	1.52367				Bcas3	2710709	1.50206
			2310005L22Rik	6350192	1.5236				Agmat	4480021	1.50173
			C77080	7150575	1.52228				Sfxn1	2900592	1.50115
			Pml	2650326	1.52183				Supt5h	7400546	1.5011
			Atp5d	4490079	1.52156				BC017158	4060292	1.50083
			Cog8	6510296	1.52138				1500034J01Rik	6660180	1.50074
			Nipbl	2260519	1.52124				Ranbp1	1940348	1.50004
			Tmed4	6200360	1.52103
			Exosc8	4670451	1.52029
			Tbl2	6380500	1.52016
			Cdk2ap2	4180270	1.51983
			Nqo2	270187	1.51981
			Tsc2	2760711	1.51897
			Eps8l2	4180132	1.51856
			Prrc1	3370398	1.51822
			Gpld1	6420368	1.51821
			Drg2	6330278	1.51739
			Mknk1	7330241	1.51718
			Ubap2	6980639	1.51685
			Isca1	5080156	1.51683
			LOC383308	4780286	1.51682
			Elp2	3850228	1.51678
			Gna13	2490201	1.51566
			Fads1	610274	1.51541
			Dars	6200121	1.51525
			Acy3	6290537	1.51499
			1300014I06Rik	4880132	1.51479
			Sema4g	5810253	1.51455
			Fkbp8	6650356	1.51436
			Cbr1	5080255	1.51407
			Zfp496	4850129	1.51388
			Setd6	6840598	1.51345
			Stxbp2	1070152	1.5133
			Sbk	60639	1.51291
			Eif3g	4220433	1.51201
			Creg1	5130008	1.5118
			Slc6a6	770288	1.51161
			Dact2	2340047	1.51138
			Adssl1	3190689	1.51137
			Hba-a1	2000398	1.51112
			D15Mgi27	2810088	1.5111
			Myo18a	3450148	1.51103
			Tbc1d15	240343	1.51082
			Lcat	4810072	1.51046
			Cox18	6400253	1.50978
			LOC631302	6280717	1.5097
			Maob	3310309	1.50957
			Rdh11	5670224	1.50916
			EG633692	3370400	1.50874
			Fam120a	3130142	1.50868
			C1qbp	2510451	1.50727
			Clptm1	2810114	1.50697
			Ugt2b36	4040397	1.50626
			Fam20a	4810228	1.50625
			LOC271490	990279	1.50623
			Pusl1	7200750	1.50546
			Atf4	2480692	1.50521
			Tgfbrap1	6620494	1.50427
			Bre	4920368	1.5042
			Lpcat3	7510619	1.50404
			Atp2a2	940730	1.50398
			Adss	2750091	1.5039
			Kng1	4220301	1.50352
			Gsk3b	3830246	1.50333
			Mapk6	990110	1.50273
			Zfp574	5360743	1.50227
			Bcas3	2710709	1.50206
			Agmat	4480021	1.50173
			Sfxn1	2900592	1.50115
			Supt5h	7400546	1.5011
			Tnfrsf1a	7160059	1.50103
			BC017158	4060292	1.50083
			1500034J01Rik	6660180	1.50074
			Ranbp1	1940348	1.50004

## Sheet: Supplementary table S2
Supplementary table S1. Genes downregulated after PCN treatment.
Genes regulated by PCN after fasting			Genes regulated by PCN after glucose			Genes regulated by PCN after fasting only			Genes regulated by PCN after glucose only			Genes regulated by PCN after both fasting and glucose
Symbol	ProbeID	fold change	Symbol	ProbeID	fold change	Symbol	ProbeID	fold change	Symbol	ProbeID	fold change	Symbol	ProbeID	fold change (fasting)	fold change (glucose)
Hsd3b5	6450746	-4.06469	Reg3b	150162	-6.09721	Egr1	6620079	-3.13161	Reg3b	150162	-6.09721	Hsd3b5	6450746	-4.06469	-2.05071
Serpina12	3890743	-3.96101	Saa3	6400719	-5.65389	LOC100044218	3290735	-2.91206	Saa3	6400719	-5.65389	Serpina12	3890743	-3.96101	-5.23506
Elovl3	6770110	-3.75177	Serpina12	3890743	-5.23506	Acot1	450356	-2.61689	Crybb3	6980377	-3.211	Elovl3	6770110	-3.75177	-1.75659
Egr1	6620079	-3.13161	LOC100044164	6280735	-3.6324	Tff3	160170	-2.41868	LOC677369	5310162	-3.19083	Cyp4a14	1940273	-3.1025	-2.1616
Cyp4a14	1940273	-3.1025	Crybb3	6980377	-3.211	Arrdc3	1980411	-2.19932	Pnpla7	1740059	-3.12253	Bcl6	870707	-2.18345	-1.57644
LOC100044218	3290735	-2.91206	LOC677369	5310162	-3.19083	Cyp4a12b	4150500	-2.18017	B3galt1	5960220	-3.05701	OTTMUSG00000000231	3440110	-1.93334	-2.78015
Acot1	450356	-2.61689	Pnpla7	1740059	-3.12253	Retsat	5720612	-2.01552	Adh7	620241	-2.92587	Cib3	7550228	-1.93109	-2.18707
Tff3	160170	-2.41868	B3galt1	5960220	-3.05701	Cyp8b1	4900341	-2.00974	Ppp1r3c	4900438	-2.8225	Ppp1r3b	5080634	-1.86369	-2.22826
Arrdc3	1980411	-2.19932	Adh7	620241	-2.92587	Cyp7b1	360187	-1.97014	Lpl	5360300	-2.73099	EG624219	3520095	-1.80809	-1.96283
Bcl6	870707	-2.18345	Ppp1r3c	4900438	-2.8225	F830002E14Rik	4850010	-1.8252	2200001I15Rik	460682	-2.63267	G0s2	20327	-1.78286	-1.7226
Cyp4a12b	4150500	-2.18017	OTTMUSG00000000231	3440110	-2.78015	Slc17a8	6060661	-1.79721	Slc40a1	2140221	-2.54769	Ahnak	380102	-1.69362	-2.64326
Retsat	5720612	-2.01552	Lpl	5360300	-2.73099	Sucnr1	1190148	-1.78161	4833442J19Rik	7570735	-2.5068	Cyp17a1	670653	-1.63986	-1.6394
Cyp8b1	4900341	-2.00974	Ahnak	380102	-2.64326	Acaa1b	4780528	-1.77726	1110059G02Rik	6520240	-2.45211	Nudt7	1010008	-1.59695	-2.01825
Cyp7b1	360187	-1.97014	2200001I15Rik	460682	-2.63267	Idb2	3130292	-1.77177	0610007N19Rik	6180301	-2.43857	LOC100044164	6280735	-1.57707	-3.6324
OTTMUSG00000000231	3440110	-1.93334	Slc40a1	2140221	-2.54769	Cyp4a12a	6620707	-1.76576	S3-12	2760437	-2.42182	Cml4	3170255	-1.53993	-1.74473
Cib3	7550228	-1.93109	4833442J19Rik	7570735	-2.5068	C6	6220553	-1.76536	Sybl1	1980671	-2.42137	1500017E21Rik	3310463	-1.53433	-1.81921
Ppp1r3b	5080634	-1.86369	1110059G02Rik	6520240	-2.45211	Spon2	7570292	-1.73065	2310076L09Rik	2230400	-2.36923	LOC384022	2630026	-1.5321	-1.96138
F830002E14Rik	4850010	-1.8252	0610007N19Rik	6180301	-2.43857	LOC666168	450731	-1.71106	Samd9l	3940242	-2.35907	LOC245892	6380730	-1.53118	-2.30522
EG624219	3520095	-1.80809	S3-12	2760437	-2.42182	Osgin1	430037	-1.701	Mmd	5670082	-2.35857
Slc17a8	6060661	-1.79721	Sybl1	1980671	-2.42137	Cyp4a31	60364	-1.68702	D9Wsu20e	780021	-2.27827
G0s2	20327	-1.78286	2310076L09Rik	2230400	-2.36923	2810439F02Rik	4670022	-1.66447	Hmgcs2	6280392	-2.26973
Sucnr1	1190148	-1.78161	Samd9l	3940242	-2.35907	Keg1	2480592	-1.6446	Vmo1	1770386	-2.23205
Acaa1b	4780528	-1.77726	Mmd	5670082	-2.35857	Tmem25	2350259	-1.62266	C130065N10Rik	6770471	-2.22232
Idb2	3130292	-1.77177	LOC245892	6380730	-2.30522	Slc2a2	2680593	-1.61588	Ctgf	4010082	-2.193
Cyp4a12a	6620707	-1.76576	D9Wsu20e	780021	-2.27827	Insig1	10309	-1.58536	1810027O10Rik	1190180	-2.18506
C6	6220553	-1.76536	Hmgcs2	6280392	-2.26973	LOC100043671	3180379	-1.57303	Serpina4-ps1	3890541	-2.10784
Spon2	7570292	-1.73065	Vmo1	1770386	-2.23205	Csad	3990626	-1.57166	Dio1	4860341	-2.09709
LOC666168	450731	-1.71106	Ppp1r3b	5080634	-2.22826	Cgn	20092	-1.5554	1110002B05Rik	2000041	-2.09429
Osgin1	430037	-1.701	C130065N10Rik	6770471	-2.22232	Dnaic1	1740121	-1.55061	Abcd3	6510441	-2.0791
Ahnak	380102	-1.69362	Ctgf	4010082	-2.193	Arsa	6200743	-1.54809	BC025446	3840594	-2.07205
Cyp4a31	60364	-1.68702	Cib3	7550228	-2.18707	Acacb	2570114	-1.54231	Fabp5	7550427	-2.06932
2810439F02Rik	4670022	-1.66447	1810027O10Rik	1190180	-2.18506	Ephx2	3520491	-1.51323	Ela1	5290438	-2.06194
Keg1	2480592	-1.6446	Cyp4a14	1940273	-2.1616				Zbtb33	2360291	-2.04245
Cyp17a1	670653	-1.63986	Serpina4-ps1	3890541	-2.10784				D630022F07Rik	4200022	-2.0403
Tmem25	2350259	-1.62266	Dio1	4860341	-2.09709				Avpr1a	6330482	-2.02875
Slc2a2	2680593	-1.61588	1110002B05Rik	2000041	-2.09429				1810063B05Rik	7100634	-2.02155
Nudt7	1010008	-1.59695	Abcd3	6510441	-2.0791				1700019G17Rik	5960398	-2.00818
Insig1	10309	-1.58536	BC025446	3840594	-2.07205				A730063M14Rik	5290441	-2.00543
LOC100044164	6280735	-1.57707	Fabp5	7550427	-2.06932				Hao1	2340162	-1.99942
LOC100043671	3180379	-1.57303	Ela1	5290438	-2.06194				Sec11c	5130497	-1.99437
Csad	3990626	-1.57166	Hsd3b5	6450746	-2.05071				LOC100043126	7650075	-1.9893
Cgn	20092	-1.5554	Zbtb33	2360291	-2.04245				1810011O10Rik	7100639	-1.98746
Dnaic1	1740121	-1.55061	D630022F07Rik	4200022	-2.0403				B230219D22Rik	3850685	-1.98708
Arsa	6200743	-1.54809	Avpr1a	6330482	-2.02875				Cd59a	1440019	-1.97876
Acacb	2570114	-1.54231	1810063B05Rik	7100634	-2.02155				Cml2	5270427	-1.96817
Cml4	3170255	-1.53993	Nudt7	4390762	-2.01825				Mbnl1	5090156	-1.96278
1500017E21Rik	3310463	-1.53433	1700019G17Rik	5960398	-2.00818				Ctsj	1170041	-1.9433
LOC384022	2630026	-1.5321	A730063M14Rik	5290441	-2.00543				Cadps2	580369	-1.94301
LOC245892	6380730	-1.53118	Hao1	2340162	-1.99942				Cetn3	5690681	-1.93696
Ephx2	3520491	-1.51323	Sec11c	5130497	-1.99437				S100a9	1980603	-1.93577
			LOC100043126	7650075	-1.9893				Gyk	1240390	-1.9316
			1810011O10Rik	7100639	-1.98746				Tmem56	6280368	-1.92766
			B230219D22Rik	3850685	-1.98708				Rab9	3420725	-1.92482
			Cd59a	1440019	-1.97876				Myeov2	2900681	-1.91482
			Cml2	5270427	-1.96817				Cycs	670692	-1.91454
			EG624219	3520095	-1.96283				2900010M23Rik	1850327	-1.90785
			Mbnl1	5090156	-1.96278				Acn9	7000156	-1.9029
			LOC384022	2630026	-1.96138				0610009B22Rik	6280440	-1.89976
			Ctsj	1170041	-1.9433				Ssr4	510349	-1.89963
			Cadps2	580369	-1.94301				Ednrb	4210196	-1.89906
			Cetn3	5690681	-1.93696				Igfbp5	4590414	-1.89762
			S100a9	1980603	-1.93577				Adnp	4210487	-1.89343
			Gyk	1240390	-1.9316				Cxcl14	3520349	-1.8926
			Tmem56	6280368	-1.92766				Mup5	1820241	-1.88885
			Rab9	3420725	-1.92482				Acot12	6040184	-1.8849
			Myeov2	2900681	-1.91482				6330403M23Rik	1510100	-1.88173
			Cycs	670692	-1.91454				Fcgr4	830632	-1.87277
			2900010M23Rik	1850327	-1.90785				Ermp1	6290356	-1.87234
			Acn9	7000156	-1.9029				Thbd	1230767	-1.86173
			0610009B22Rik	6280440	-1.89976				Tsc22d3	6840382	-1.86055
			Ssr4	510349	-1.89963				Zranb2	5080259	-1.85419
			Ednrb	4210196	-1.89906				Trat1	780671	-1.85351
			Igfbp5	4590414	-1.89762				Rnf11	5890202	-1.84825
			Adnp	4210487	-1.89343				Ifi27	4830543	-1.8481
			Cxcl14	3520349	-1.8926				Tmem167	4760364	-1.84141
			Mup5	1820241	-1.88885				Sacm1l	4830520	-1.84087
			Acot12	6040184	-1.8849				1110021J02Rik	1190500	-1.83329
			6330403M23Rik	1510100	-1.88173				Il11ra1	60041	-1.8328
			Fcgr4	830632	-1.87277				Gng10	360121	-1.83272
			Ermp1	6290356	-1.87234				Bhmt	2480039	-1.83258
			Thbd	1230767	-1.86173				LOC381230	5890161	-1.83233
			Tsc22d3	6840382	-1.86055				4930432O21Rik	6040379	-1.83067
			Zranb2	5080259	-1.85419				Usmg5	7560687	-1.82597
			Trat1	780671	-1.85351				Igfbp3	1820601	-1.81823
			Rnf11	5890202	-1.84825				Adam23	3940286	-1.81583
			Ifi27	4830543	-1.8481				E030026I10Rik	3370279	-1.81339
			Tmem167	4760364	-1.84141				Paqr9	650731	-1.8129
			Sacm1l	4830520	-1.84087				Tmem141	7050603	-1.80919
			1110021J02Rik	1190500	-1.83329				Derl2	6760370	-1.80794
			Il11ra1	60041	-1.8328				Pdcd10	5900615	-1.80593
			Gng10	360121	-1.83272				Atp5e	6280612	-1.80163
			Bhmt	2480039	-1.83258				Ift20	4610167	-1.80129
			LOC381230	5890161	-1.83233				2010320M18Rik	2480041	-1.79874
			4930432O21Rik	6040379	-1.83067				Arhgef3	4480468	-1.78871
			Usmg5	7560687	-1.82597				Asb13	4070075	-1.78318
			1500017E21Rik	3310463	-1.81921				LOC100044087	6370592	-1.77948
			Igfbp3	1820601	-1.81823				Atp8b1	990468	-1.77912
			Adam23	3940286	-1.81583				Zap70	2970544	-1.77773
			E030026I10Rik	3370279	-1.81339				Pts	2450373	-1.76697
			Paqr9	650731	-1.8129				Mug2	4490278	-1.7607
			Tmem141	7050603	-1.80919				Mrpl20	5560523	-1.76042
			Derl2	6760370	-1.80794				2010107H07Rik	20692	-1.75974
			Pdcd10	5900615	-1.80593				Sgpp1	2570754	-1.75965
			Atp5e	6280612	-1.80163				C1galt1c1	5560193	-1.75807
			Ift20	4610167	-1.80129				Snx13	6100292	-1.75748
			2010320M18Rik	2480041	-1.79874				Myo1b	4920215	-1.75733
			Arhgef3	4480468	-1.78871				Clpx	6100743	-1.75638
			Asb13	4070075	-1.78318				Dusp1	4200100	-1.75564
			LOC100044087	6370592	-1.77948				Sept11	2810634	-1.75282
			Atp8b1	990468	-1.77912				Stbd1	1430129	-1.75072
			Zap70	2970544	-1.77773				Timm8b	430390	-1.75008
			Pts	2450373	-1.76697				Ncrna00117	3120767	-1.74502
			Mug2	4490278	-1.7607				Chchd1	610392	-1.74332
			Mrpl20	5560523	-1.76042				LOC100040353	1850603	-1.74328
			2010107H07Rik	20692	-1.75974				Commd6	2710653	-1.73867
			Sgpp1	2570754	-1.75965				Pcp2	1430138	-1.73856
			C1galt1c1	5560193	-1.75807				Bhmt2	610576	-1.73618
			Snx13	6100292	-1.75748				Elovl5	4150184	-1.73613
			Myo1b	4920215	-1.75733				LOC622404	5260379	-1.7354
			Elovl3	6770110	-1.75659				Guk1	1690377	-1.73489
			Clpx	6100743	-1.75638				Sec61g	4540129	-1.73245
			Dusp1	4200100	-1.75564				G6pc	3370255	-1.73113
			Sept11	2810634	-1.75282				Nat2	1710451	-1.72769
			Stbd1	1430129	-1.75072				Fgf1	6650209	-1.72539
			Timm8b	430390	-1.75008				2310036D22Rik	5720370	-1.72173
			Ncrna00117	3120767	-1.74502				Itgb1bp1	4760110	-1.72147
			Cml4	3170255	-1.74473				5730437N04Rik	520598	-1.71857
			Chchd1	610392	-1.74332				Gpt2	1340026	-1.7179
			LOC100040353	1850603	-1.74328				Cfhr1	6900164	-1.71619
			Commd6	2710653	-1.73867				1110001J03Rik	4120017	-1.71399
			Pcp2	1430138	-1.73856				Ttpa	7000431	-1.71355
			Bhmt2	610576	-1.73618				Manea	6650291	-1.71083
			Elovl5	4150184	-1.73613				Dnajc19	2070543	-1.7098
			LOC622404	5260379	-1.7354				4631416L12Rik	6590370	-1.70923
			Guk1	1690377	-1.73489				Rdh9	3460358	-1.70519
			Sec61g	4540129	-1.73245				Kiss1	4290017	-1.7048
			G6pc	3370255	-1.73113				BC005682	610056	-1.70449
			Nat2	1710451	-1.72769				Slc25a25	3440070	-1.70383
			Fgf1	6650209	-1.72539				Slc12a2	3400546	-1.70296
			G0s2	20327	-1.7226				Pole4	2510484	-1.70185
			2310036D22Rik	5720370	-1.72173				OTTMUSG00000007485	1170092	-1.70144
			Itgb1bp1	4760110	-1.72147				Lypla1	4890603	-1.69981
			5730437N04Rik	520598	-1.71857				Cmpk	6580626	-1.69968
			Gpt2	1340026	-1.7179				Clec2d	7570181	-1.69686
			Cfhr1	6900164	-1.71619				Ddx3y	6510477	-1.69585
			1110001J03Rik	4120017	-1.71399				BC026782	2070349	-1.69583
			Ttpa	7000431	-1.71355				Baat	2510674	-1.69523
			Manea	6650291	-1.71083				Pex2	4780743	-1.6937
			Dnajc19	2070543	-1.7098				Thoc7	870307	-1.69222
			4631416L12Rik	6590370	-1.70923				Ppm1k	5910632	-1.68924
			Rdh9	3460358	-1.70519				Ndfip2	2940196	-1.68697
			Kiss1	4290017	-1.7048				Arsg	3130735	-1.68685
			BC005682	610056	-1.70449				Rarres2	1260528	-1.68635
			Slc25a25	3440070	-1.70383				Tgfbr1	3850017	-1.68368
			Slc12a2	3400546	-1.70296				Sdpr	3180543	-1.68273
			Pole4	2510484	-1.70185				Ndufb4	5420452	-1.68079
			OTTMUSG00000007485	1170092	-1.70144				Acly	7050274	-1.6791
			Lypla1	4890603	-1.69981				Gpr182	5690670	-1.67881
			Cmpk	6580626	-1.69968				Vps29	4180017	-1.67836
			Clec2d	7570181	-1.69686				Nt5e	3610619	-1.67584
			Ddx3y	6510477	-1.69585				Gvin1	450735	-1.67385
			BC026782	2070349	-1.69583				Mrpl53	4180240	-1.6727
			Baat	2510674	-1.69523				LOC227265	4780494	-1.67113
			Pex2	4780743	-1.6937				Ythdf3	5700286	-1.66945
			Thoc7	870307	-1.69222				Arhgap29	5340551	-1.66895
			Ppm1k	5910632	-1.68924				Arl1	5820553	-1.66816
			Ndfip2	2940196	-1.68697				Mrc1	4730220	-1.66603
			Arsg	3130735	-1.68685				Lyrm2	6180753	-1.66486
			Rarres2	1260528	-1.68635				Nxt2	2680754	-1.66459
			Tgfbr1	3850017	-1.68368				LOC627317	5310564	-1.66221
			Sdpr	3180543	-1.68273				Ephb4	6250452	-1.66181
			Ndufb4	5420452	-1.68079				LOC100044779	3140110	-1.66121
			Acly	7050274	-1.6791				Acat1	20678	-1.65843
			Gpr182	5690670	-1.67881				Zfp260	2060735	-1.65705
			Vps29	4180017	-1.67836				Mcfd2	1230152	-1.65579
			Nt5e	3610619	-1.67584				Asah3l	1470386	-1.65534
			Gvin1	450735	-1.67385				Evi5	4040017	-1.6545
			Mrpl53	4180240	-1.6727				2810407C02Rik	1940360	-1.65371
			LOC227265	4780494	-1.67113				Hamp	6280692	-1.65358
			Ythdf3	5700286	-1.66945				Reg3g	830619	-1.65324
			Arhgap29	5340551	-1.66895				Bhlhb9	460239	-1.65303
			Arl1	5820553	-1.66816				1810022K09Rik	4560181	-1.65262
			Mrc1	4730220	-1.66603				Phospho2	4150551	-1.6504
			Lyrm2	6180753	-1.66486				Lonp2	6180300	-1.64474
			Nxt2	2680754	-1.66459				Fcho2	270286	-1.64309
			LOC627317	5310564	-1.66221				Gja1	1710193	-1.64297
			Ephb4	6250452	-1.66181				Rap1b	3170292	-1.64231
			LOC100044779	3140110	-1.66121				2210410E06Rik	6110138	-1.63996
			Acat1	20678	-1.65843				EG434402	7160086	-1.63581
			Zfp260	2060735	-1.65705				LOC433801	6200386	-1.63327
			Mcfd2	1230152	-1.65579				2310016M24Rik	1780647	-1.62925
			Asah3l	1470386	-1.65534				Rps3	1010672	-1.6292
			Evi5	4040017	-1.6545				Arl4a	830450	-1.62846
			2810407C02Rik	1940360	-1.65371				LOC236060	4880672	-1.62778
			Hamp	6280692	-1.65358				Sep15	670161	-1.62727
			Reg3g	830619	-1.65324				Them2	4880326	-1.6267
			Bhlhb9	460239	-1.65303				Lsm1	2570176	-1.62219
			1810022K09Rik	4560181	-1.65262				Gin1	3830121	-1.62215
			Phospho2	4150551	-1.6504				EG226654	1170451	-1.62083
			Lonp2	6180300	-1.64474				Serpina7	5900100	-1.61796
			Fcho2	270286	-1.64309				Frmd8	2480431	-1.61781
			Gja1	1710193	-1.64297				Spcs3	3780717	-1.61369
			Rap1b	3170292	-1.64231				Ndufs4	4490154	-1.61139
			2210410E06Rik	6110138	-1.63996				Aqp1	1230612	-1.61074
			Cyp17a1	670653	-1.6394				Zfp597	2120689	-1.6094
			EG434402	7160086	-1.63581				1190002N15Rik	4210669	-1.60723
			LOC433801	6200386	-1.63327				Krcc1	2360521	-1.60685
			2310016M24Rik	1780647	-1.62925				Spp1	1170139	-1.60629
			Rps3	1010672	-1.6292				St7l	2060424	-1.60478
			Arl4a	830450	-1.62846				Cyp7a1	4880333	-1.60263
			LOC236060	4880672	-1.62778				Bok	450372	-1.60186
			Sep15	670161	-1.62727				Nat12	870730	-1.60059
			Them2	4880326	-1.6267				Dusp19	6180372	-1.60044
			Lsm1	2570176	-1.62219				Nox4	3130066	-1.59993
			Gin1	3830121	-1.62215				LOC100046343	4890438	-1.5991
			EG226654	1170451	-1.62083				Dpm3	1740767	-1.59818
			Serpina7	5900100	-1.61796				Prcp	1980128	-1.59584
			Frmd8	2480431	-1.61781				Syncrip	290424	-1.59425
			Spcs3	3780717	-1.61369				A230046K03Rik	4730475	-1.59417
			Ndufs4	4490154	-1.61139				2310001H17Rik	3460020	-1.59383
			Aqp1	1230612	-1.61074				Mrps33	6400470	-1.5933
			Zfp597	2120689	-1.6094				Zfp97	3800475	-1.59159
			1190002N15Rik	4210669	-1.60723				Cugbp2	6100523	-1.59029
			Krcc1	2360521	-1.60685				Clock	4810445	-1.59017
			Spp1	1170139	-1.60629				Cggbp1	4150392	-1.58903
			St7l	2060424	-1.60478				Commd1	4040739	-1.58852
			Cyp7a1	4880333	-1.60263				A630054L15Rik	780746	-1.58464
			Bok	450372	-1.60186				Ttc35	6400392	-1.58261
			Nat12	870730	-1.60059				Pvrl3	5670465	-1.58189
			Dusp19	6180372	-1.60044				Snap23	5900494	-1.58164
			Nox4	3130066	-1.59993				Dnajc15	1450066	-1.58092
			LOC100046343	4890438	-1.5991				EG382161	6450017	-1.57927
			Dpm3	1740767	-1.59818				Sh3bgrl	3170129	-1.57759
			Prcp	1980128	-1.59584				Cdkn2aipnl	5820224	-1.57689
			Syncrip	290424	-1.59425				Snx10	3450167	-1.57615
			A230046K03Rik	4730475	-1.59417				Scd1	3890274	-1.57574
			2310001H17Rik	3460020	-1.59383				Serf1	2850523	-1.57557
			Mrps33	6400470	-1.5933				Chchd8	5860139	-1.5745
			Zfp97	3800475	-1.59159				Herc2	7100451	-1.57361
			Cugbp2	6100523	-1.59029				1110059E24Rik	4250343	-1.57214
			Clock	4810445	-1.59017				Kbtbd7	3290202	-1.57171
			Cggbp1	4150392	-1.58903				Cln5	3890445	-1.57167
			Commd1	4040739	-1.58852				LOC100048037	4670209	-1.57109
			A630054L15Rik	780746	-1.58464				Stk17b	6270091	-1.57099
			Ttc35	6400392	-1.58261				Wfdc12	2490561	-1.56827
			Pvrl3	5670465	-1.58189				Ndufb2	1260370	-1.56765
			Snap23	5900494	-1.58164				S100a8	1190546	-1.56641
			Dnajc15	1450066	-1.58092				Lyrm5	2600097	-1.56548
			EG382161	6450017	-1.57927				Zfp119	3120523	-1.56502
			Sh3bgrl	3170129	-1.57759				Mup4	2230678	-1.56343
			Cdkn2aipnl	5820224	-1.57689				Hnrpll	7560424	-1.56213
			Bcl6	870707	-1.57644				Tmem88	4590377	-1.56203
			Snx10	3450167	-1.57615				Glud1	2570368	-1.56165
			Scd1	3890274	-1.57574				0610010F05Rik	3360209	-1.56109
			Serf1	2850523	-1.57557				Dnajc10	1940445	-1.56092
			Chchd8	5860139	-1.5745				Mrpl50	2650594	-1.56056
			Herc2	7100451	-1.57361				LOC269251	5550286	-1.56003
			1110059E24Rik	4250343	-1.57214				Hopx	4830612	-1.55846
			Kbtbd7	3290202	-1.57171				Lhfp	3360431	-1.55821
			Cln5	3890445	-1.57167				EG240549	4290392	-1.55795
			LOC100048037	4670209	-1.57109				Slc35b2	2350594	-1.55654
			Stk17b	6270091	-1.57099				Pank1	6290411	-1.5556
			Wfdc12	2490561	-1.56827				1600002H07Rik	3450187	-1.55507
			Ndufb2	1260370	-1.56765				Csrp3	5340722	-1.55499
			S100a8	1190546	-1.56641				Lamp2	2060326	-1.55278
			Lyrm5	2600097	-1.56548				Ghitm	1770044	-1.55262
			Zfp119	3120523	-1.56502				Myl6	870735	-1.55199
			Mup4	2230678	-1.56343				Vps54	990450	-1.55062
			Hnrpll	7560424	-1.56213				Atl2	3420022	-1.5505
			Tmem88	4590377	-1.56203				1810014F10Rik	2340458	-1.54992
			Glud1	2570368	-1.56165				Mpv17	1190162	-1.54968
			0610010F05Rik	3360209	-1.56109				Cd151	5720100	-1.54883
			Dnajc10	1940445	-1.56092				LOC100047579	4230368	-1.54728
			Mrpl50	2650594	-1.56056				Cutc	6840438	-1.54684
			LOC269251	5550286	-1.56003				Tsc22d2	3610711	-1.54638
			Hopx	4830612	-1.55846				Gmfg	1070091	-1.54517
			Lhfp	3360431	-1.55821				Mrpl1	4570731	-1.54496
			EG240549	4290392	-1.55795				Zfp672	610241	-1.54471
			Slc35b2	2350594	-1.55654				Ankrd49	7150553	-1.5447
			Pank1	6290411	-1.5556				S100a10	6840180	-1.54467
			1600002H07Rik	3450187	-1.55507				Abcb7	4490187	-1.54443
			Csrp3	5340722	-1.55499				B230322F03Rik	870259	-1.54231
			Lamp2	2060326	-1.55278				Xkr9	3710735	-1.54222
			Ghitm	1770044	-1.55262				Adh4	6840193	-1.54208
			Myl6	870735	-1.55199				H1f0	5960343	-1.54206
			Vps54	990450	-1.55062				Fastkd5	3390167	-1.54182
			Atl2	3420022	-1.5505				Pja2	4640403	-1.54163
			1810014F10Rik	2340458	-1.54992				Tax1bp3	3170477	-1.54131
			Mpv17	1190162	-1.54968				Nr1h4	2370747	-1.53892
			Cd151	5720100	-1.54883				Tmem126a	2650615	-1.53891
			LOC100047579	4230368	-1.54728				Psip1	430204	-1.53888
			Cutc	6840438	-1.54684				C730023J07Rik	5570056	-1.53838
			Tsc22d2	3610711	-1.54638				S100a13	1990091	-1.53776
			Gmfg	1070091	-1.54517				Lyve1	4880201	-1.53738
			Mrpl1	4570731	-1.54496				1500011K16Rik	70114	-1.53685
			Zfp672	610241	-1.54471				Nudcd2	4540424	-1.53661
			Ankrd49	7150553	-1.5447				Sult1d1	2680300	-1.53573
			S100a10	6840180	-1.54467				AW061290	1030209	-1.53537
			Abcb7	4490187	-1.54443				8430415N23Rik	5310435	-1.53457
			B230322F03Rik	870259	-1.54231				Tomm40l	6220678	-1.53348
			Xkr9	3710735	-1.54222				OTTMUSG00000000971	5360370	-1.53186
			Adh4	6840193	-1.54208				Hdc	2970324	-1.5314
			H1f0	5960343	-1.54206				Ubl4	4040176	-1.53138
			Fastkd5	3390167	-1.54182				4930430F08Rik	4480100	-1.53062
			Pja2	4640403	-1.54163				Crk	6550343	-1.52856
			Tax1bp3	3170477	-1.54131				Gpr108	6400097	-1.52807
			Nr1h4	2370747	-1.53892				1100001G20Rik	1300707	-1.52753
			Tmem126a	2650615	-1.53891				Gucy1a3	3440463	-1.5264
			Psip1	430204	-1.53888				Cd53	6560301	-1.52599
			C730023J07Rik	5570056	-1.53838				Fgfr1op2	2490068	-1.52467
			S100a13	1990091	-1.53776				Pus10	6420435	-1.5238
			Lyve1	4880201	-1.53738				LOC668837	2690097	-1.52312
			1500011K16Rik	70114	-1.53685				Sirt3	5550554	-1.52292
			Nudcd2	4540424	-1.53661				Mgll	5310328	-1.52185
			Sult1d1	2680300	-1.53573				Cxadr	5420047	-1.52165
			AW061290	1030209	-1.53537				Osgepl1	1450369	-1.5214
			8430415N23Rik	5310435	-1.53457				Arf2	6370068	-1.52105
			Tomm40l	6220678	-1.53348				Ccdc90b	6100215	-1.51629
			OTTMUSG00000000971	5360370	-1.53186				LOC329575	2320253	-1.51617
			Hdc	2970324	-1.5314				Dnajc12	1230441	-1.51514
			Ubl4	4040176	-1.53138				Ehhadh	6040133	-1.51482
			4930430F08Rik	4480100	-1.53062				EG665369	3420689	-1.5147
			Crk	6550343	-1.52856				Zfp238	1690500	-1.51418
			Gpr108	6400097	-1.52807				Crls1	6960332	-1.51407
			1100001G20Rik	1300707	-1.52753				Lima1	1400348	-1.51357
			Gucy1a3	3440463	-1.5264				Bri3	870437	-1.51345
			Cd53	6560301	-1.52599				Dynlt3	1740280	-1.51252
			Fgfr1op2	2490068	-1.52467				Hbb-b1	670403	-1.51247
			Pus10	6420435	-1.5238				LOC280205	4850753	-1.51158
			LOC668837	2690097	-1.52312				A730004F22Rik	240170	-1.51131
			Sirt3	5550554	-1.52292				Wipf1	2120647	-1.50993
			Mgll	5310328	-1.52185				LOC433546	4220563	-1.5098
			Cxadr	5420047	-1.52165				Ate1	2190619	-1.50958
			Osgepl1	1450369	-1.5214				Txndc13	1050719	-1.50955
			Arf2	6370068	-1.52105				D0H4S114	7040243	-1.50898
			Ccdc90b	6100215	-1.51629				Ndufb9	4860187	-1.50859
			LOC329575	2320253	-1.51617				Cd163	1230161	-1.50837
			Dnajc12	1230441	-1.51514				Cox6c	5490050	-1.50763
			Ehhadh	6040133	-1.51482				2610024E20Rik	3170500	-1.50758
			EG665369	3420689	-1.5147				2810007J24Rik	7610520	-1.50746
			Zfp238	1690500	-1.51418				Ecm1	1710242	-1.50569
			Crls1	6960332	-1.51407				Strbp	2650278	-1.50355
			Lima1	1400348	-1.51357				Trim25	10402	-1.50341
			Bri3	870437	-1.51345				C330006P03Rik	2360343	-1.50337
			Dynlt3	1740280	-1.51252				2310009A05Rik	7330113	-1.50337
			Hbb-b1	670403	-1.51247				Trove2	2600301	-1.50302
			LOC280205	4850753	-1.51158				Yme1l1	1190634	-1.50223
			A730004F22Rik	240170	-1.51131				Zfp148	5570632	-1.50216
			Wipf1	2120647	-1.50993				Gchfr	1340711	-1.50163
			LOC433546	4220563	-1.5098				Inhbe	6770703	-1.50005
			Ate1	2190619	-1.50958
			Txndc13	1050719	-1.50955
			D0H4S114	7040243	-1.50898
			Ndufb9	4860187	-1.50859
			Cd163	1230161	-1.50837
			Cox6c	5490050	-1.50763
			2610024E20Rik	3170500	-1.50758
			2810007J24Rik	7610520	-1.50746
			Ecm1	1710242	-1.50569
			Strbp	2650278	-1.50355
			Trim25	10402	-1.50341
			C330006P03Rik	2360343	-1.50337
			2310009A05Rik	7330113	-1.50337
			Trove2	2600301	-1.50302
			Yme1l1	1190634	-1.50223
			Zfp148	5570632	-1.50216
			Gchfr	1340711	-1.50163
			Inhbe	6770703	-1.50005

## Sheet: Supplementary table S3
Supplementary table S3. Effect of PCN treatment on predicted activation of the canonical pathways in liver based on z-score calculation by IPA software (z-score ≥2 or ≤ -2).
Fasting
Ingenuity Canonical Pathways	-log(p-value)	z-score	Molecules
Melatonin Degradation I	1,25E01	3,317	CYP3A7,UGT1A6,CYP3A5,CYP2C18,UGT1A3,CYP2A6 (includes others),CYP2B6,Sult1d1,UGT1A1,UGT1A7 (includes others),CYP2C8
Superpathway of Melatonin Degradation	1,21E01	3,317	CYP3A7,UGT1A6,CYP3A5,CYP2C18,UGT1A3,CYP2A6 (includes others),CYP2B6,Sult1d1,UGT1A1,UGT1A7 (includes others),CYP2C8
Nicotine Degradation III	1,16E01	3,162	CYP3A7,UGT1A6,CYP3A5,CYP2C18,UGT1A3,CYP2A6 (includes others),CYP2B6,UGT1A1,UGT1A7 (includes others),CYP2C8
Nicotine Degradation II	1,1E01	3,162	CYP3A7,UGT1A6,CYP3A5,CYP2C18,UGT1A3,CYP2A6 (includes others),CYP2B6,UGT1A1,UGT1A7 (includes others),CYP2C8
Estrogen Biosynthesis	8,15E00	2,646	CYP3A7,CYP3A5,CYP2C18,CYP2A6 (includes others),CYP2B6,Akr1b7,CYP2C8
Bupropion Degradation	8	2,449	CYP3A7,CYP3A5,CYP2C18,CYP2A6 (includes others),CYP2B6,CYP2C8
Glutathione-mediated Detoxification	7,31E00	2,449	Gstt3,GSTM1,GSTM5,Gstm3,GSTA5,Gsta4
Thyroid Hormone Metabolism II (via Conjugation and/or Degradation)	5,1E00	2,236	UGT1A6,UGT1A3,Sult1d1,UGT1A1,UGT1A7 (includes others)
Serotonin Degradation	3,95E00	2,236	UGT1A6,UGT1A3,Sult1d1,UGT1A1,UGT1A7 (includes others)
Glucose treated
Ingenuity Canonical Pathways	-log(p-value)	z-score	Molecules
Nicotine Degradation II	1,23E01	4.025	CYP3A7,UGT1A4,UGT2B10,UGT1A7 (includes others),UGT2B7,FMO1,CYP2F1,UGT1A1,POR,ADH7,CYP2C18,CYP2B6,CYP1A2,CYP2C8,CYP3A5,UGT3A1,INMT,UGT1A3,CYP2A6 (includes others),UGT1A6
Superpathway of Melatonin Degradation	1,16E01	4.025	CYP3A7,UGT1A4,UGT2B10,UGT1A7 (includes others),UGT2B7,CYP2F1,UGT1A1,Sult1d1,POR,Sult1a1,CYP2C18,CYP2B6,CYP1A2,CYP2C8,CYP3A5,UGT3A1,UGT1A3,MAOB,CYP2A6 (includes others),UGT1A6
Melatonin Degradation I	1,12E01	3.9	CYP3A7,UGT1A4,UGT2B10,UGT1A7 (includes others),UGT2B7,CYP2F1,UGT1A1,Sult1d1,POR,Sult1a1,CYP2C18,CYP2B6,CYP1A2,CYP2C8,CYP3A5,UGT3A1,UGT1A3,CYP2A6 (includes others),UGT1A6
Nicotine Degradation III	1,15E01	3.771	CYP3A7,UGT1A4,UGT2B10,UGT1A7 (includes others),UGT2B7,CYP2F1,UGT1A1,POR,ADH7,CYP2C18,CYP2B6,CYP1A2,CYP2C8,CYP3A5,UGT3A1,UGT1A3,CYP2A6 (includes others),UGT1A6
Glutathione-mediated Detoxification	7,59E00	3.317	GSTA3,GSTA5,GSTO1,GSTM1,Gstm3,GSTM5,GSTM4,ANPEP,GSTP1,Gstt3,Gsta4
Acetone Degradation I (to Methylglyoxal)	6,8E00	3.162	POR,CYP4A22,CYP2C18,CYP2B6,CYP1A2,CYP3A7,CYP2C8,CYP3A5,CYP2F1,CYP2A6 (includes others)
Estrogen Biosynthesis	5,4E00	3.162	POR,CYP2C18,CYP2B6,CYP1A2,CYP3A7,Akr1b7,CYP2C8,CYP3A5,CYP2F1,CYP2A6 (includes others)
Bupropion Degradation	6,5E00	3	POR,CYP2C18,CYP2B6,CYP1A2,CYP3A7,CYP2C8,CYP3A5,CYP2F1,CYP2A6 (includes others)
Serotonin Degradation	9,22E00	2.828	ALDH1L1,ADH1C,UGT1A4,UGT2B10,UGT1A7 (includes others),UGT2B7,ADH4,UGT1A1,Sult1d1,ALDH4A1,Sult1a1,ADH7,ALDH1A1,UGT3A1,ADH5,UGT1A3,MAOB,UGT1A6
NRF2-mediated Oxidative Stress Response	9,79E00	2.496	GSK3B,SQSTM1,GSTA5,DNAJC5,NQO2,FMO1,DNAJC19,GSTO1,GSTM1,ACTB,GSTM5,DNAJC15,MAFG,DNAJB6,GSTP1,GSTA3,IRS2,ABCC2,DNAJC10,CBR1,AKR7A2,ATF4,Gstm3,MAP2K2,GSTM4,RAP1B,EPHX1,UBE2K,VCP,KEAP1,JUNB
IL-8 Signaling	1,72E00	2.496	EGFR,GNA13,IRS2,GPLD1,GNG10,NOX4,GNAI2,GNAS,MAP2K2,GNG12,RAP1B,ARAF,ICAM1,VEGFB,EIF4EBP1
Glycolysis I	3,31E00	2.449	ALDOC,ALDOA,GAPDH,ENO1,GPI,PFKL
Gluconeogenesis I	3,31E00	2.449	ALDOC,ALDOA,GAPDH,ENO1,MDH1,GPI
Stearate Biosynthesis I (Animals)	2,09E00	2.449	CYP4A22,ELOVL1,DHCR24,SLC27A2,SLC27A5,ACOT7
Pancreatic Adenocarcinoma Signaling	1,23E00	2.449	STAT3,EGFR,TGFBR2,IRS2,GPLD1,MAP2K2,PA2G4,TGFBR1,VEGFB
cAMP-mediated signaling	0	2.449	STAT3,GNAI2,ATF4,GNAS,DUSP1,MAP2K2
p38 MAPK Signaling	1,3E00	2.333	HIST1H3C,TGFBR2,ATF4,DUSP1,TNFRSF1A,MKNK1,MKNK2,PLA2G12A,TGFBR1
Acute Phase Response Signaling	3,54E00	2.309	CP,TNFRSF1A,HNRNPK,LBP,SOCS2,NFKBIA,PLG,STAT3,C4A/C4B,FN1,C2,CEBPB,MAP2K2,SERPINF2,RAP1B,ITIH2,Saa3,SERPIND1
tRNA Charging	1,71E00	2.236	EPRS,AARS,DARS,FARSB,RARS
Apelin Adipocyte Signaling Pathway	6,54E-01	2.236	GNAI2,GSTM1,NOX4,GSTP1,MAPK6
Salvage Pathways of Pyrimidine Ribonucleotides	1,37E00	2.121	CSNK1D,CDA,UCK2,MAP2K2,UPP2,G6PC,ARAF,MAPK6
Thyroid Hormone Metabolism II (via Conjugation and/or Degradation)	6,11E00	2.111	Sult1a1,UGT1A4,UGT2B10,UGT1A7 (includes others),UGT2B7,UGT3A1,DIO1,UGT1A3,UGT1A1,Sult1d1,UGT1A6
Endothelin-1 Signaling	7,38E-01	2.111	GNAI2,GNA13,IRS2,GNAS,GPLD1,RAP1B,EDNRB,LCAT,PLA2G12A,ARAF,MAPK6
Cholesterol Biosynthesis I	2,85E00	2	NSDHL,SQLE,DHCR24,DHCR7
Cholesterol Biosynthesis II (via 24,25-dihydrolanosterol)	2,85E00	2	NSDHL,SQLE,DHCR24,DHCR7
Cholesterol Biosynthesis III (via Desmosterol)	2,85E00	2	NSDHL,SQLE,DHCR24,DHCR7
Superpathway of Citrulline Metabolism	2,6E00	2	OAT,CPS1,PRODH2,ASL
Oxidative Ethanol Degradation III	2,04E00	2	ALDH1L1,ALDH1A1,ACSS2,ALDH4A1
Putrescine Degradation III	1,9E00	2	ALDH1L1,ALDH1A1,MAOB,ALDH4A1
TCA Cycle II (Eukaryotic)	1,83E00	2	IDH3G,ACO2,SUCLG1,MDH1
Tryptophan Degradation X (Mammalian, via Tryptamine)	1,77E00	2	ALDH1L1,ALDH1A1,MAOB,ALDH4A1
Ethanol Degradation IV	1,77E00	2	ALDH1L1,ALDH1A1,ACSS2,ALDH4A1
MIF-mediated Glucocorticoid Regulation	1,33E00	2	CD74,PLA2G12A,NFKBIA,MIF
MIF Regulation of Innate Immunity	1,05E00	2	CD74,PLA2G12A,NFKBIA,MIF
Neuroprotective Role of THOP1 in Alzheimer's Disease	4,47E-01	2	PRTN3,IDE,F7,KNG1,HGFAC,PLG
Tec Kinase Signaling	4,12E-01	2	STAT3,GNAI2,GNA13,IRS2,GNAS,ACTB,GNG10,GNG12
Th1 Pathway	0	2	NCSTN,STAT3,IRS2,ICAM1,PSEN1
Antioxidant Action of Vitamin C	3,46E-01	-2	GSTO1,GPLD1,LCAT,PLA2G12A,NFKBIA

## Sheet: Supplementary table S4
Supplementary table S4. Effect of PCN on bile acid related genes after fasting and glucose treatment.
Symbol	ProbeID	PCN response after fasting (Fold)	PCN response after glucose (Fold)
Enzymes
Cyp7a1	4880333	-1.41785	-1.60263
Cyp7b1	360187	-1.97014	-1.43451
Cyp8b1	4900341	-2.00974	4.85518
Hsd3b7	5890494	-1.14036	-1.20835
Akr1d1	4760086	1.13573	1.19261
Cyp27a1	4010020	-1.02409	2.46793
Transporters
Abcb11	6330731	-1.0903	1.40253
Abcc2	6130162	1.09319	1.78291
Abcc2	1010731	1.09988	1.32291
Abcc3	4780040	1.64286	3.3923
Abcc4	4880193	1.05549	1.01449
Slc10a1	4890121	-1.14109	1.09703
Slco1b2	4570053	1.11192	1.31691
